# Supplementary material for: Salivary Oral Microbiome of Children With Juvenile Idiopathic Arthritis: A Norwegian Cross-Sectional Study
Source: Front Cell Infect Microbiol. 2020 Nov 4;10:602239. doi: 10.3389/fcimb.2020.602239 (PMC7672027; doi:10.3389/fcimb.2020.602239)
Supplement: Supplementary Data Sheet 1 — Sequencing and data processing statistics. [file DataSheet_1.zip]

Archive with 4 entries (4 files):
- Data Sheet 1.XLSX
- Data Sheet 2.XLSX
- Data Sheet 3.XLSX
- Data Sheet 4.XLSX
