# Supplementary material for: Salivary Oral Microbiome of Children With Juvenile Idiopathic Arthritis: A Norwegian Cross-Sectional Study
Source: Front Cell Infect Microbiol. 2020 Nov 4;10:602239. doi: 10.3389/fcimb.2020.602239 (PMC7672027; doi:10.3389/fcimb.2020.602239)
Supplement: Supplementary Data Sheet 1 — Sequencing and data processing statistics. [file DataSheet_1.zip › Data Sheet 1.XLSX]

## Sheet: Pear stats
Forward reads file.................: F1_R1.fastq
Reverse reads file.................: F1_R2.fastq
PHRED..............................: 33
Using empirical frequencies........: YES
Statistical method.................: OES
Maximum assembly length............: 570
Minimum assembly length............: 460
p-value............................: 0.001000
Quality score threshold (trimming).: 0
Minimum read size after trimming...: 1
Maximal ratio of uncalled bases....: 1.000000
Minimum overlap....................: 30
Scoring method.....................: Scaled score
Threads............................: 1
Allocating memory..................: 200,000,000 bytes
Computing empirical frequencies....: DONE
A: 0.221257
C: 0.269480
G: 0.272983
T: 0.236279
674 uncalled bases
Assemblying reads: 100%
Assembled reads ...................: 37,321 / 41,013 (90.998%)
Discarded reads ...................: 6 / 41,013 (0.015%)
Not assembled reads ...............: 3,686 / 41,013 (8.987%)
Assembled reads file...............: merged/F1.assembled.fastq
Discarded reads file...............: merged/F1.discarded.fastq
Unassembled forward reads file.....: merged/F1.unassembled.forward.fastq
Unassembled reverse reads file.....: merged/F1.unassembled.reverse.fastq
........................................................................................................
Forward reads file.................: F2_R1.fastq
Reverse reads file.................: F2_R2.fastq
PHRED..............................: 33
Using empirical frequencies........: YES
Statistical method.................: OES
Maximum assembly length............: 570
Minimum assembly length............: 460
p-value............................: 0.001000
Quality score threshold (trimming).: 0
Minimum read size after trimming...: 1
Maximal ratio of uncalled bases....: 1.000000
Minimum overlap....................: 30
Scoring method.....................: Scaled score
Threads............................: 1
Allocating memory..................: 200,000,000 bytes
Computing empirical frequencies....: DONE
A: 0.221459
C: 0.268027
G: 0.273310
T: 0.237204
325 uncalled bases
Assemblying reads: 100%
Assembled reads ...................: 29,043 / 31,242 (92.961%)
Discarded reads ...................: 3 / 31,242 (0.010%)
Not assembled reads ...............: 2,196 / 31,242 (7.029%)
Assembled reads file...............: merged/F2.assembled.fastq
Discarded reads file...............: merged/F2.discarded.fastq
Unassembled forward reads file.....: merged/F2.unassembled.forward.fastq
Unassembled reverse reads file.....: merged/F2.unassembled.reverse.fastq
..............................................................................................................
Forward reads file.................: F3_R1.fastq
Reverse reads file.................: F3_R2.fastq
PHRED..............................: 33
Using empirical frequencies........: YES
Statistical method.................: OES
Maximum assembly length............: 570
Minimum assembly length............: 460
p-value............................: 0.001000
Quality score threshold (trimming).: 0
Minimum read size after trimming...: 1
Maximal ratio of uncalled bases....: 1.000000
Minimum overlap....................: 30
Scoring method.....................: Scaled score
Threads............................: 1
Allocating memory..................: 200,000,000 bytes
Computing empirical frequencies....: DONE
A: 0.223719
C: 0.269668
G: 0.270794
T: 0.235819
1930 uncalled bases
Assemblying reads: 100%
Assembled reads ...................: 58,210 / 68,024 (85.573%)
Discarded reads ...................: 28 / 68,024 (0.041%)
Not assembled reads ...............: 9,786 / 68,024 (14.386%)
Assembled reads file...............: merged/F3.assembled.fastq
Discarded reads file...............: merged/F3.discarded.fastq
Unassembled forward reads file.....: merged/F3.unassembled.forward.fastq
Unassembled reverse reads file.....: merged/F3.unassembled.reverse.fastq
..................................................................................................................
Forward reads file.................: F4_R1.fastq
Reverse reads file.................: F4_R2.fastq
PHRED..............................: 33
Using empirical frequencies........: YES
Statistical method.................: OES
Maximum assembly length............: 570
Minimum assembly length............: 460
p-value............................: 0.001000
Quality score threshold (trimming).: 0
Minimum read size after trimming...: 1
Maximal ratio of uncalled bases....: 1.000000
Minimum overlap....................: 30
Scoring method.....................: Scaled score
Threads............................: 8
Allocating memory..................: 200,000,000 bytes
Computing empirical frequencies....: DONE
A: 0.221192
C: 0.271820
G: 0.272786
T: 0.234203
1373 uncalled bases
Assemblying reads: 100%
Assembled reads ...................: 50,940 / 61,280 (83.127%)
Discarded reads ...................: 21 / 61,280 (0.034%)
Not assembled reads ...............: 10,319 / 61,280 (16.839%)
Assembled reads file...............: merged/F4.assembled.fastq
Discarded reads file...............: merged/F4.discarded.fastq
Unassembled forward reads file.....: merged/F4.unassembled.forward.fastq
Unassembled reverse reads file.....: merged/F4.unassembled.reverse.fastq
................................................................................................................
Forward reads file.................: F5_R1.fastq
Reverse reads file.................: F5_R2.fastq
PHRED..............................: 33
Using empirical frequencies........: YES
Statistical method.................: OES
Maximum assembly length............: 570
Minimum assembly length............: 460
p-value............................: 0.001000
Quality score threshold (trimming).: 0
Minimum read size after trimming...: 1
Maximal ratio of uncalled bases....: 1.000000
Minimum overlap....................: 30
Scoring method.....................: Scaled score
Threads............................: 1
Allocating memory..................: 200,000,000 bytes
Computing empirical frequencies....: DONE
A: 0.225837
C: 0.269193
G: 0.269414
T: 0.235556
747 uncalled bases
Assemblying reads: 100%
Assembled reads ...................: 59,969 / 65,491 (91.568%)
Discarded reads ...................: 11 / 65,491 (0.017%)
Not assembled reads ...............: 5,511 / 65,491 (8.415%)
Assembled reads file...............: merged/F5.assembled.fastq
Discarded reads file...............: merged/F5.discarded.fastq
Unassembled forward reads file.....: merged/F5.unassembled.forward.fastq
Unassembled reverse reads file.....: merged/F5.unassembled.reverse.fastq
........................................................................................................
Forward reads file.................: F6_R1.fastq
Reverse reads file.................: F6_R2.fastq
PHRED..............................: 33
Using empirical frequencies........: YES
Statistical method.................: OES
Maximum assembly length............: 570
Minimum assembly length............: 460
p-value............................: 0.001000
Quality score threshold (trimming).: 0
Minimum read size after trimming...: 1
Maximal ratio of uncalled bases....: 1.000000
Minimum overlap....................: 30
Scoring method.....................: Scaled score
Threads............................: 8
Allocating memory..................: 200,000,000 bytes
Computing empirical frequencies....: DONE
A: 0.217069
C: 0.277689
G: 0.274775
T: 0.230467
1795 uncalled bases
Assemblying reads: 100%
Assembled reads ...................: 46,766 / 60,918 (76.769%)
Discarded reads ...................: 27 / 60,918 (0.044%)
Not assembled reads ...............: 14,125 / 60,918 (23.187%)
Assembled reads file...............: merged/F6.assembled.fastq
Discarded reads file...............: merged/F6.discarded.fastq
Unassembled forward reads file.....: merged/F6.unassembled.forward.fastq
Unassembled reverse reads file.....: merged/F6.unassembled.reverse.fastq
....................................................................................................
Forward reads file.................: F7_R1.fastq
Reverse reads file.................: F7_R2.fastq
PHRED..............................: 33
Using empirical frequencies........: YES
Statistical method.................: OES
Maximum assembly length............: 570
Minimum assembly length............: 460
p-value............................: 0.001000
Quality score threshold (trimming).: 0
Minimum read size after trimming...: 1
Maximal ratio of uncalled bases....: 1.000000
Minimum overlap....................: 30
Scoring method.....................: Scaled score
Threads............................: 1
Allocating memory..................: 200,000,000 bytes
Computing empirical frequencies....: DONE
A: 0.217592
C: 0.276148
G: 0.273717
T: 0.232543
3719 uncalled bases
Assemblying reads: 100%
Assembled reads ...................: 51,188 / 66,687 (76.759%)
Discarded reads ...................: 56 / 66,687 (0.084%)
Not assembled reads ...............: 15,443 / 66,687 (23.157%)
Assembled reads file...............: merged/F7.assembled.fastq
Discarded reads file...............: merged/F7.discarded.fastq
Unassembled forward reads file.....: merged/F7.unassembled.forward.fastq
Unassembled reverse reads file.....: merged/F7.unassembled.reverse.fastq
..........................................................................................................
Forward reads file.................: F8_R1.fastq
Reverse reads file.................: F8_R2.fastq
PHRED..............................: 33
Using empirical frequencies........: YES
Statistical method.................: OES
Maximum assembly length............: 570
Minimum assembly length............: 460
p-value............................: 0.001000
Quality score threshold (trimming).: 0
Minimum read size after trimming...: 1
Maximal ratio of uncalled bases....: 1.000000
Minimum overlap....................: 30
Scoring method.....................: Scaled score
Threads............................: 8
Allocating memory..................: 200,000,000 bytes
Computing empirical frequencies....: DONE
A: 0.216643
C: 0.277515
G: 0.275526
T: 0.230316
3399 uncalled bases
Assemblying reads: 100%
Assembled reads ...................: 62,900 / 82,597 (76.153%)
Discarded reads ...................: 51 / 82,597 (0.062%)
Not assembled reads ...............: 19,646 / 82,597 (23.785%)
Assembled reads file...............: merged/F8.assembled.fastq
Discarded reads file...............: merged/F8.discarded.fastq
Unassembled forward reads file.....: merged/F8.unassembled.forward.fastq
Unassembled reverse reads file.....: merged/F8.unassembled.reverse.fastq
.............................................................................................................
Forward reads file.................: F9_R1.fastq
Reverse reads file.................: F9_R2.fastq
PHRED..............................: 33
Using empirical frequencies........: YES
Statistical method.................: OES
Maximum assembly length............: 570
Minimum assembly length............: 460
p-value............................: 0.001000
Quality score threshold (trimming).: 0
Minimum read size after trimming...: 1
Maximal ratio of uncalled bases....: 1.000000
Minimum overlap....................: 30
Scoring method.....................: Scaled score
Threads............................: 8
Allocating memory..................: 200,000,000 bytes
Computing empirical frequencies....: DONE
A: 0.220306
C: 0.273513
G: 0.273151
T: 0.233030
1130 uncalled bases
Assemblying reads: 100%
Assembled reads ...................: 53,802 / 62,285 (86.380%)
Discarded reads ...................: 17 / 62,285 (0.027%)
Not assembled reads ...............: 8,466 / 62,285 (13.592%)
Assembled reads file...............: merged/F9.assembled.fastq
Discarded reads file...............: merged/F9.discarded.fastq
Unassembled forward reads file.....: merged/F9.unassembled.forward.fastq
Unassembled reverse reads file.....: merged/F9.unassembled.reverse.fastq
..........................................................................................................
Forward reads file.................: F10_R1.fastq
Reverse reads file.................: F10_R2.fastq
PHRED..............................: 33
Using empirical frequencies........: YES
Statistical method.................: OES
Maximum assembly length............: 570
Minimum assembly length............: 460
p-value............................: 0.001000
Quality score threshold (trimming).: 0
Minimum read size after trimming...: 1
Maximal ratio of uncalled bases....: 1.000000
Minimum overlap....................: 30
Scoring method.....................: Scaled score
Threads............................: 8
Allocating memory..................: 200,000,000 bytes
Computing empirical frequencies....: DONE
A: 0.222949
C: 0.270021
G: 0.271051
T: 0.235979
1583 uncalled bases
Assemblying reads: 100%
Assembled reads ...................: 57,420 / 71,292 (80.542%)
Discarded reads ...................: 24 / 71,292 (0.034%)
Not assembled reads ...............: 13,848 / 71,292 (19.424%)
Assembled reads file...............: merged/F10.assembled.fastq
Discarded reads file...............: merged/F10.discarded.fastq
Unassembled forward reads file.....: merged/F10.unassembled.forward.fastq
Unassembled reverse reads file.....: merged/F10.unassembled.reverse.fastq
..............................................................................................................
Forward reads file.................: F11_R1.fastq
Reverse reads file.................: F11_R2.fastq
PHRED..............................: 33
Using empirical frequencies........: YES
Statistical method.................: OES
Maximum assembly length............: 570
Minimum assembly length............: 460
p-value............................: 0.001000
Quality score threshold (trimming).: 0
Minimum read size after trimming...: 1
Maximal ratio of uncalled bases....: 1.000000
Minimum overlap....................: 30
Scoring method.....................: Scaled score
Threads............................: 8
Allocating memory..................: 200,000,000 bytes
Computing empirical frequencies....: DONE
A: 0.220136
C: 0.270789
G: 0.275153
T: 0.233921
10610 uncalled bases
Assemblying reads: 100%
Assembled reads ...................: 98,451 / 130,075 (75.688%)
Discarded reads ...................: 151 / 130,075 (0.116%)
Not assembled reads ...............: 31,473 / 130,075 (24.196%)
Assembled reads file...............: merged/F11.assembled.fastq
Discarded reads file...............: merged/F11.discarded.fastq
Unassembled forward reads file.....: merged/F11.unassembled.forward.fastq
Unassembled reverse reads file.....: merged/F11.unassembled.reverse.fastq
.................................................................................................................
Forward reads file.................: F12_R1.fastq
Reverse reads file.................: F12_R2.fastq
PHRED..............................: 33
Using empirical frequencies........: YES
Statistical method.................: OES
Maximum assembly length............: 570
Minimum assembly length............: 460
p-value............................: 0.001000
Quality score threshold (trimming).: 0
Minimum read size after trimming...: 1
Maximal ratio of uncalled bases....: 1.000000
Minimum overlap....................: 30
Scoring method.....................: Scaled score
Threads............................: 8
Allocating memory..................: 200,000,000 bytes
Computing empirical frequencies....: DONE
A: 0.227417
C: 0.267487
G: 0.267774
T: 0.237322
288 uncalled bases
Assemblying reads: 100%
Assembled reads ...................: 61,775 / 66,817 (92.454%)
Discarded reads ...................: 4 / 66,817 (0.006%)
Not assembled reads ...............: 5,038 / 66,817 (7.540%)
Assembled reads file...............: merged/F12.assembled.fastq
Discarded reads file...............: merged/F12.discarded.fastq
Unassembled forward reads file.....: merged/F12.unassembled.forward.fastq
Unassembled reverse reads file.....: merged/F12.unassembled.reverse.fastq
...............................................................................................................
Forward reads file.................: F14_R1.fastq
Reverse reads file.................: F14_R2.fastq
PHRED..............................: 33
Using empirical frequencies........: YES
Statistical method.................: OES
Maximum assembly length............: 570
Minimum assembly length............: 460
p-value............................: 0.001000
Quality score threshold (trimming).: 0
Minimum read size after trimming...: 1
Maximal ratio of uncalled bases....: 1.000000
Minimum overlap....................: 30
Scoring method.....................: Scaled score
Threads............................: 8
Allocating memory..................: 200,000,000 bytes
Computing empirical frequencies....: DONE
A: 0.224834
C: 0.267686
G: 0.271279
T: 0.236200
2846 uncalled bases
Assemblying reads: 100%
Assembled reads ...................: 34,957 / 40,732 (85.822%)
Discarded reads ...................: 38 / 40,732 (0.093%)
Not assembled reads ...............: 5,737 / 40,732 (14.085%)
Assembled reads file...............: merged/F14.assembled.fastq
Discarded reads file...............: merged/F14.discarded.fastq
Unassembled forward reads file.....: merged/F14.unassembled.forward.fastq
Unassembled reverse reads file.....: merged/F14.unassembled.reverse.fastq
..............................................................................................................
Forward reads file.................: F15_R1.fastq
Reverse reads file.................: F15_R2.fastq
PHRED..............................: 33
Using empirical frequencies........: YES
Statistical method.................: OES
Maximum assembly length............: 570
Minimum assembly length............: 460
p-value............................: 0.001000
Quality score threshold (trimming).: 0
Minimum read size after trimming...: 1
Maximal ratio of uncalled bases....: 1.000000
Minimum overlap....................: 30
Scoring method.....................: Scaled score
Threads............................: 8
Allocating memory..................: 200,000,000 bytes
Computing empirical frequencies....: DONE
A: 0.225862
C: 0.267298
G: 0.269552
T: 0.237288
714 uncalled bases
Assemblying reads: 100%
Assembled reads ...................: 61,548 / 67,244 (91.529%)
Discarded reads ...................: 11 / 67,244 (0.016%)
Not assembled reads ...............: 5,685 / 67,244 (8.454%)
Assembled reads file...............: merged/F15.assembled.fastq
Discarded reads file...............: merged/F15.discarded.fastq
Unassembled forward reads file.....: merged/F15.unassembled.forward.fastq
Unassembled reverse reads file.....: merged/F15.unassembled.reverse.fastq
................................................................................................................
Forward reads file.................: F16_R1.fastq
Reverse reads file.................: F16_R2.fastq
PHRED..............................: 33
Using empirical frequencies........: YES
Statistical method.................: OES
Maximum assembly length............: 570
Minimum assembly length............: 460
p-value............................: 0.001000
Quality score threshold (trimming).: 0
Minimum read size after trimming...: 1
Maximal ratio of uncalled bases....: 1.000000
Minimum overlap....................: 30
Scoring method.....................: Scaled score
Threads............................: 8
Allocating memory..................: 200,000,000 bytes
Computing empirical frequencies....: DONE
A: 0.220681
C: 0.269632
G: 0.275680
T: 0.234008
8891 uncalled bases
Assemblying reads: 100%
Assembled reads ...................: 83,459 / 114,467 (72.911%)
Discarded reads ...................: 127 / 114,467 (0.111%)
Not assembled reads ...............: 30,881 / 114,467 (26.978%)
Assembled reads file...............: merged/F16.assembled.fastq
Discarded reads file...............: merged/F16.discarded.fastq
Unassembled forward reads file.....: merged/F16.unassembled.forward.fastq
Unassembled reverse reads file.....: merged/F16.unassembled.reverse.fastq
..................................................................................................................
Forward reads file.................: F17_R1.fastq
Reverse reads file.................: F17_R2.fastq
PHRED..............................: 33
Using empirical frequencies........: YES
Statistical method.................: OES
Maximum assembly length............: 570
Minimum assembly length............: 460
p-value............................: 0.001000
Quality score threshold (trimming).: 0
Minimum read size after trimming...: 1
Maximal ratio of uncalled bases....: 1.000000
Minimum overlap....................: 30
Scoring method.....................: Scaled score
Threads............................: 8
Allocating memory..................: 200,000,000 bytes
Computing empirical frequencies....: DONE
A: 0.218998
C: 0.272106
G: 0.275618
T: 0.233278
2608 uncalled bases
Assemblying reads: 100%
Assembled reads ...................: 29,948 / 39,086 (76.621%)
Discarded reads ...................: 36 / 39,086 (0.092%)
Not assembled reads ...............: 9,102 / 39,086 (23.287%)
Assembled reads file...............: merged/F17.assembled.fastq
Discarded reads file...............: merged/F17.discarded.fastq
Unassembled forward reads file.....: merged/F17.unassembled.forward.fastq
Unassembled reverse reads file.....: merged/F17.unassembled.reverse.fastq
......................................................................................................................
Forward reads file.................: F18_R1.fastq
Reverse reads file.................: F18_R2.fastq
PHRED..............................: 33
Using empirical frequencies........: YES
Statistical method.................: OES
Maximum assembly length............: 570
Minimum assembly length............: 460
p-value............................: 0.001000
Quality score threshold (trimming).: 0
Minimum read size after trimming...: 1
Maximal ratio of uncalled bases....: 1.000000
Minimum overlap....................: 30
Scoring method.....................: Scaled score
Threads............................: 8
Allocating memory..................: 200,000,000 bytes
Computing empirical frequencies....: DONE
A: 0.225334
C: 0.266466
G: 0.272125
T: 0.236075
9683 uncalled bases
Assemblying reads: 100%
Assembled reads ...................: 263,296 / 300,786 (87.536%)
Discarded reads ...................: 125 / 300,786 (0.042%)
Not assembled reads ...............: 37,365 / 300,786 (12.422%)
Assembled reads file...............: merged/F18.assembled.fastq
Discarded reads file...............: merged/F18.discarded.fastq
Unassembled forward reads file.....: merged/F18.unassembled.forward.fastq
Unassembled reverse reads file.....: merged/F18.unassembled.reverse.fastq
..........................................................................................................................
Forward reads file.................: F19_R1.fastq
Reverse reads file.................: F19_R2.fastq
PHRED..............................: 33
Using empirical frequencies........: YES
Statistical method.................: OES
Maximum assembly length............: 570
Minimum assembly length............: 460
p-value............................: 0.001000
Quality score threshold (trimming).: 0
Minimum read size after trimming...: 1
Maximal ratio of uncalled bases....: 1.000000
Minimum overlap....................: 30
Scoring method.....................: Scaled score
Threads............................: 8
Allocating memory..................: 200,000,000 bytes
Computing empirical frequencies....: DONE
A: 0.226534
C: 0.265824
G: 0.270152
T: 0.237489
23601 uncalled bases
Assemblying reads: 100%
Assembled reads ...................: 342,437 / 410,186 (83.483%)
Discarded reads ...................: 322 / 410,186 (0.079%)
Not assembled reads ...............: 67,427 / 410,186 (16.438%)
Assembled reads file...............: merged/F19.assembled.fastq
Discarded reads file...............: merged/F19.discarded.fastq
Unassembled forward reads file.....: merged/F19.unassembled.forward.fastq
Unassembled reverse reads file.....: merged/F19.unassembled.reverse.fastq
............................................................................................................................
Forward reads file.................: H20_R1.fastq
Reverse reads file.................: H20_R2.fastq
PHRED..............................: 33
Using empirical frequencies........: YES
Statistical method.................: OES
Maximum assembly length............: 570
Minimum assembly length............: 460
p-value............................: 0.001000
Quality score threshold (trimming).: 0
Minimum read size after trimming...: 1
Maximal ratio of uncalled bases....: 1.000000
Minimum overlap....................: 30
Scoring method.....................: Scaled score
Threads............................: 8
Allocating memory..................: 200,000,000 bytes
Computing empirical frequencies....: DONE
A: 0.226845
C: 0.266230
G: 0.270094
T: 0.236831
565 uncalled bases
Assemblying reads: 100%
Assembled reads ...................: 54,137 / 59,448 (91.066%)
Discarded reads ...................: 8 / 59,448 (0.013%)
Not assembled reads ...............: 5,303 / 59,448 (8.920%)
Assembled reads file...............: merged/H20.assembled.fastq
Discarded reads file...............: merged/H20.discarded.fastq
Unassembled forward reads file.....: merged/H20.unassembled.forward.fastq
Unassembled reverse reads file.....: merged/H20.unassembled.reverse.fastq
..............................................................................................................................
Forward reads file.................: H21_R1.fastq
Reverse reads file.................: H21_R2.fastq
PHRED..............................: 33
Using empirical frequencies........: YES
Statistical method.................: OES
Maximum assembly length............: 570
Minimum assembly length............: 460
p-value............................: 0.001000
Quality score threshold (trimming).: 0
Minimum read size after trimming...: 1
Maximal ratio of uncalled bases....: 1.000000
Minimum overlap....................: 30
Scoring method.....................: Scaled score
Threads............................: 8
Allocating memory..................: 200,000,000 bytes
Computing empirical frequencies....: DONE
A: 0.223199
C: 0.270419
G: 0.271369
T: 0.235013
497 uncalled bases
Assemblying reads: 100%
Assembled reads ...................: 26,547 / 32,419 (81.887%)
Discarded reads ...................: 7 / 32,419 (0.022%)
Not assembled reads ...............: 5,865 / 32,419 (18.091%)
Assembled reads file...............: merged/H21.assembled.fastq
Discarded reads file...............: merged/H21.discarded.fastq
Unassembled forward reads file.....: merged/H21.unassembled.forward.fastq
Unassembled reverse reads file.....: merged/H21.unassembled.reverse.fastq
..............................................................................................................................
Forward reads file.................: H22_R1.fastq
Reverse reads file.................: H22_R2.fastq
PHRED..............................: 33
Using empirical frequencies........: YES
Statistical method.................: OES
Maximum assembly length............: 570
Minimum assembly length............: 460
p-value............................: 0.001000
Quality score threshold (trimming).: 0
Minimum read size after trimming...: 1
Maximal ratio of uncalled bases....: 1.000000
Minimum overlap....................: 30
Scoring method.....................: Scaled score
Threads............................: 8
Allocating memory..................: 200,000,000 bytes
Computing empirical frequencies....: DONE
A: 0.216870
C: 0.276936
G: 0.276019
T: 0.230174
1163 uncalled bases
Assemblying reads: 100%
Assembled reads ...................: 49,017 / 64,543 (75.945%)
Discarded reads ...................: 18 / 64,543 (0.028%)
Not assembled reads ...............: 15,508 / 64,543 (24.027%)
Assembled reads file...............: merged/H22.assembled.fastq
Discarded reads file...............: merged/H22.discarded.fastq
Unassembled forward reads file.....: merged/H22.unassembled.forward.fastq
Unassembled reverse reads file.....: merged/H22.unassembled.reverse.fastq
............................................................................................................................
Forward reads file.................: H23_R1.fastq
Reverse reads file.................: H23_R2.fastq
PHRED..............................: 33
Using empirical frequencies........: YES
Statistical method.................: OES
Maximum assembly length............: 570
Minimum assembly length............: 460
p-value............................: 0.001000
Quality score threshold (trimming).: 0
Minimum read size after trimming...: 1
Maximal ratio of uncalled bases....: 1.000000
Minimum overlap....................: 30
Scoring method.....................: Scaled score
Threads............................: 8
Allocating memory..................: 200,000,000 bytes
Computing empirical frequencies....: DONE
A: 0.228485
C: 0.262741
G: 0.268771
T: 0.240003
1371 uncalled bases
Assemblying reads: 100%
Assembled reads ...................: 31,873 / 34,652 (91.980%)
Discarded reads ...................: 18 / 34,652 (0.052%)
Not assembled reads ...............: 2,761 / 34,652 (7.968%)
Assembled reads file...............: merged/H23.assembled.fastq
Discarded reads file...............: merged/H23.discarded.fastq
Unassembled forward reads file.....: merged/H23.unassembled.forward.fastq
Unassembled reverse reads file.....: merged/H23.unassembled.reverse.fastq
.........................................................................................................................
Forward reads file.................: H24_R1.fastq
Reverse reads file.................: H24_R2.fastq
PHRED..............................: 33
Using empirical frequencies........: YES
Statistical method.................: OES
Maximum assembly length............: 570
Minimum assembly length............: 460
p-value............................: 0.001000
Quality score threshold (trimming).: 0
Minimum read size after trimming...: 1
Maximal ratio of uncalled bases....: 1.000000
Minimum overlap....................: 30
Scoring method.....................: Scaled score
Threads............................: 8
Allocating memory..................: 200,000,000 bytes
Computing empirical frequencies....: DONE
A: 0.219172
C: 0.273598
G: 0.274861
T: 0.232370
5281 uncalled bases
Assemblying reads: 100%
Assembled reads ...................: 54,812 / 68,243 (80.319%)
Discarded reads ...................: 74 / 68,243 (0.108%)
Not assembled reads ...............: 13,357 / 68,243 (19.573%)
Assembled reads file...............: merged/H24.assembled.fastq
Discarded reads file...............: merged/H24.discarded.fastq
Unassembled forward reads file.....: merged/H24.unassembled.forward.fastq
Unassembled reverse reads file.....: merged/H24.unassembled.reverse.fastq
.........................................................................................................................
Forward reads file.................: H25_R1.fastq
Reverse reads file.................: H25_R2.fastq
PHRED..............................: 33
Using empirical frequencies........: YES
Statistical method.................: OES
Maximum assembly length............: 570
Minimum assembly length............: 460
p-value............................: 0.001000
Quality score threshold (trimming).: 0
Minimum read size after trimming...: 1
Maximal ratio of uncalled bases....: 1.000000
Minimum overlap....................: 30
Scoring method.....................: Scaled score
Threads............................: 8
Allocating memory..................: 200,000,000 bytes
Computing empirical frequencies....: DONE
A: 0.227456
C: 0.263435
G: 0.270725
T: 0.238384
4381 uncalled bases
Assemblying reads: 100%
Assembled reads ...................: 167,269 / 178,742 (93.581%)
Discarded reads ...................: 52 / 178,742 (0.029%)
Not assembled reads ...............: 11,421 / 178,742 (6.390%)
Assembled reads file...............: merged/H25.assembled.fastq
Discarded reads file...............: merged/H25.discarded.fastq
Unassembled forward reads file.....: merged/H25.unassembled.forward.fastq
Unassembled reverse reads file.....: merged/H25.unassembled.reverse.fastq
.............................................................................................................
Forward reads file.................: H26_R1.fastq
Reverse reads file.................: H26_R2.fastq
PHRED..............................: 33
Using empirical frequencies........: YES
Statistical method.................: OES
Maximum assembly length............: 570
Minimum assembly length............: 460
p-value............................: 0.001000
Quality score threshold (trimming).: 0
Minimum read size after trimming...: 1
Maximal ratio of uncalled bases....: 1.000000
Minimum overlap....................: 30
Scoring method.....................: Scaled score
Threads............................: 8
Allocating memory..................: 200,000,000 bytes
Computing empirical frequencies....: DONE
A: 0.224567
C: 0.266772
G: 0.272893
T: 0.235768
3240 uncalled bases
Assemblying reads: 100%
Assembled reads ...................: 53,009 / 65,731 (80.645%)
Discarded reads ...................: 44 / 65,731 (0.067%)
Not assembled reads ...............: 12,678 / 65,731 (19.288%)
Assembled reads file...............: merged/H26.assembled.fastq
Discarded reads file...............: merged/H26.discarded.fastq
Unassembled forward reads file.....: merged/H26.unassembled.forward.fastq
Unassembled reverse reads file.....: merged/H26.unassembled.reverse.fastq
...........................................................................................................
Forward reads file.................: H27_R1.fastq
Reverse reads file.................: H27_R2.fastq
PHRED..............................: 33
Using empirical frequencies........: YES
Statistical method.................: OES
Maximum assembly length............: 570
Minimum assembly length............: 460
p-value............................: 0.001000
Quality score threshold (trimming).: 0
Minimum read size after trimming...: 1
Maximal ratio of uncalled bases....: 1.000000
Minimum overlap....................: 30
Scoring method.....................: Scaled score
Threads............................: 8
Allocating memory..................: 200,000,000 bytes
Computing empirical frequencies....: DONE
A: 0.225696
C: 0.268323
G: 0.270171
T: 0.235811
429 uncalled bases
Assemblying reads: 100%
Assembled reads ...................: 49,709 / 56,240 (88.387%)
Discarded reads ...................: 7 / 56,240 (0.012%)
Not assembled reads ...............: 6,524 / 56,240 (11.600%)
Assembled reads file...............: merged/H27.assembled.fastq
Discarded reads file...............: merged/H27.discarded.fastq
Unassembled forward reads file.....: merged/H27.unassembled.forward.fastq
Unassembled reverse reads file.....: merged/H27.unassembled.reverse.fastq
..........................................................................................................
Forward reads file.................: H28_R1.fastq
Reverse reads file.................: H28_R2.fastq
PHRED..............................: 33
Using empirical frequencies........: YES
Statistical method.................: OES
Maximum assembly length............: 570
Minimum assembly length............: 460
p-value............................: 0.001000
Quality score threshold (trimming).: 0
Minimum read size after trimming...: 1
Maximal ratio of uncalled bases....: 1.000000
Minimum overlap....................: 30
Scoring method.....................: Scaled score
Threads............................: 8
Allocating memory..................: 200,000,000 bytes
Computing empirical frequencies....: DONE
A: 0.224643
C: 0.264103
G: 0.273285
T: 0.237969
964 uncalled bases
Assemblying reads: 100%
Assembled reads ...................: 29,023 / 33,463 (86.732%)
Discarded reads ...................: 12 / 33,463 (0.036%)
Not assembled reads ...............: 4,428 / 33,463 (13.233%)
Assembled reads file...............: merged/H28.assembled.fastq
Discarded reads file...............: merged/H28.discarded.fastq
Unassembled forward reads file.....: merged/H28.unassembled.forward.fastq
Unassembled reverse reads file.....: merged/H28.unassembled.reverse.fastq
.............................................................................................................
Forward reads file.................: H29_R1.fastq
Reverse reads file.................: H29_R2.fastq
PHRED..............................: 33
Using empirical frequencies........: YES
Statistical method.................: OES
Maximum assembly length............: 570
Minimum assembly length............: 460
p-value............................: 0.001000
Quality score threshold (trimming).: 0
Minimum read size after trimming...: 1
Maximal ratio of uncalled bases....: 1.000000
Minimum overlap....................: 30
Scoring method.....................: Scaled score
Threads............................: 8
Allocating memory..................: 200,000,000 bytes
Computing empirical frequencies....: DONE
A: 0.221732
C: 0.267311
G: 0.276964
T: 0.233993
3710 uncalled bases
Assemblying reads: 100%
Assembled reads ...................: 56,563 / 71,625 (78.971%)
Discarded reads ...................: 49 / 71,625 (0.068%)
Not assembled reads ...............: 15,013 / 71,625 (20.961%)
Assembled reads file...............: merged/H29.assembled.fastq
Discarded reads file...............: merged/H29.discarded.fastq
Unassembled forward reads file.....: merged/H29.unassembled.forward.fastq
Unassembled reverse reads file.....: merged/H29.unassembled.reverse.fastq
................................................................................................................
Forward reads file.................: H30_R1.fastq
Reverse reads file.................: H30_R2.fastq
PHRED..............................: 33
Using empirical frequencies........: YES
Statistical method.................: OES
Maximum assembly length............: 570
Minimum assembly length............: 460
p-value............................: 0.001000
Quality score threshold (trimming).: 0
Minimum read size after trimming...: 1
Maximal ratio of uncalled bases....: 1.000000
Minimum overlap....................: 30
Scoring method.....................: Scaled score
Threads............................: 8
Allocating memory..................: 200,000,000 bytes
Computing empirical frequencies....: DONE
A: 0.227871
C: 0.265431
G: 0.268144
T: 0.238554
564 uncalled bases
Assemblying reads: 100%
Assembled reads ...................: 42,600 / 45,960 (92.689%)
Discarded reads ...................: 8 / 45,960 (0.017%)
Not assembled reads ...............: 3,352 / 45,960 (7.293%)
Assembled reads file...............: merged/H30.assembled.fastq
Discarded reads file...............: merged/H30.discarded.fastq
Unassembled forward reads file.....: merged/H30.unassembled.forward.fastq
Unassembled reverse reads file.....: merged/H30.unassembled.reverse.fastq
...............................................................................................................
Forward reads file.................: H31_R1.fastq
Reverse reads file.................: H31_R2.fastq
PHRED..............................: 33
Using empirical frequencies........: YES
Statistical method.................: OES
Maximum assembly length............: 570
Minimum assembly length............: 460
p-value............................: 0.001000
Quality score threshold (trimming).: 0
Minimum read size after trimming...: 1
Maximal ratio of uncalled bases....: 1.000000
Minimum overlap....................: 30
Scoring method.....................: Scaled score
Threads............................: 8
Allocating memory..................: 200,000,000 bytes
Computing empirical frequencies....: DONE
A: 0.221483
C: 0.268698
G: 0.275511
T: 0.234309
17171 uncalled bases
Assemblying reads: 100%
Assembled reads ...................: 165,295 / 212,027 (77.959%)
Discarded reads ...................: 242 / 212,027 (0.114%)
Not assembled reads ...............: 46,490 / 212,027 (21.926%)
Assembled reads file...............: merged/H31.assembled.fastq
Discarded reads file...............: merged/H31.discarded.fastq
Unassembled forward reads file.....: merged/H31.unassembled.forward.fastq
Unassembled reverse reads file.....: merged/H31.unassembled.reverse.fastq
...............................................................................................................
Forward reads file.................: H32_R1.fastq
Reverse reads file.................: H32_R2.fastq
PHRED..............................: 33
Using empirical frequencies........: YES
Statistical method.................: OES
Maximum assembly length............: 570
Minimum assembly length............: 460
p-value............................: 0.001000
Quality score threshold (trimming).: 0
Minimum read size after trimming...: 1
Maximal ratio of uncalled bases....: 1.000000
Minimum overlap....................: 30
Scoring method.....................: Scaled score
Threads............................: 8
Allocating memory..................: 200,000,000 bytes
Computing empirical frequencies....: DONE
A: 0.221370
C: 0.270960
G: 0.273825
T: 0.233846
5994 uncalled bases
Assemblying reads: 100%
Assembled reads ...................: 52,883 / 65,122 (81.206%)
Discarded reads ...................: 86 / 65,122 (0.132%)
Not assembled reads ...............: 12,153 / 65,122 (18.662%)
Assembled reads file...............: merged/H32.assembled.fastq
Discarded reads file...............: merged/H32.discarded.fastq
Unassembled forward reads file.....: merged/H32.unassembled.forward.fastq
Unassembled reverse reads file.....: merged/H32.unassembled.reverse.fastq
.....................................................................................................
Forward reads file.................: H33_R1.fastq
Reverse reads file.................: H33_R2.fastq
PHRED..............................: 33
Using empirical frequencies........: YES
Statistical method.................: OES
Maximum assembly length............: 570
Minimum assembly length............: 460
p-value............................: 0.001000
Quality score threshold (trimming).: 0
Minimum read size after trimming...: 1
Maximal ratio of uncalled bases....: 1.000000
Minimum overlap....................: 30
Scoring method.....................: Scaled score
Threads............................: 8
Allocating memory..................: 200,000,000 bytes
Computing empirical frequencies....: DONE
A: 0.225649
C: 0.265292
G: 0.272609
T: 0.236450
11996 uncalled bases
Assemblying reads: 100%
Assembled reads ...................: 196,403 / 230,614 (85.165%)
Discarded reads ...................: 160 / 230,614 (0.069%)
Not assembled reads ...............: 34,051 / 230,614 (14.765%)
Assembled reads file...............: merged/H33.assembled.fastq
Discarded reads file...............: merged/H33.discarded.fastq
Unassembled forward reads file.....: merged/H33.unassembled.forward.fastq
Unassembled reverse reads file.....: merged/H33.unassembled.reverse.fastq
...............................................................................................
Forward reads file.................: H34_R1.fastq
Reverse reads file.................: H34_R2.fastq
PHRED..............................: 33
Using empirical frequencies........: YES
Statistical method.................: OES
Maximum assembly length............: 570
Minimum assembly length............: 460
p-value............................: 0.001000
Quality score threshold (trimming).: 0
Minimum read size after trimming...: 1
Maximal ratio of uncalled bases....: 1.000000
Minimum overlap....................: 30
Scoring method.....................: Scaled score
Threads............................: 8
Allocating memory..................: 200,000,000 bytes
Computing empirical frequencies....: DONE
A: 0.224330
C: 0.266755
G: 0.273161
T: 0.235754
10235 uncalled bases
Assemblying reads: 100%
Assembled reads ...................: 162,031 / 189,130 (85.672%)
Discarded reads ...................: 139 / 189,130 (0.073%)
Not assembled reads ...............: 26,960 / 189,130 (14.255%)
Assembled reads file...............: merged/H34.assembled.fastq
Discarded reads file...............: merged/H34.discarded.fastq
Unassembled forward reads file.....: merged/H34.unassembled.forward.fastq
Unassembled reverse reads file.....: merged/H34.unassembled.reverse.fastq
................................................................................................
Forward reads file.................: I2_R1.fastq
Reverse reads file.................: I2_R2.fastq
PHRED..............................: 33
Using empirical frequencies........: YES
Statistical method.................: OES
Maximum assembly length............: 570
Minimum assembly length............: 460
p-value............................: 0.001000
Quality score threshold (trimming).: 0
Minimum read size after trimming...: 1
Maximal ratio of uncalled bases....: 1.000000
Minimum overlap....................: 30
Scoring method.....................: Scaled score
Threads............................: 8
Allocating memory..................: 200,000,000 bytes
Computing empirical frequencies....: DONE
A: 0.227697
C: 0.263690
G: 0.269968
T: 0.238646
12344 uncalled bases
Assemblying reads: 100%
Assembled reads ...................: 475,256 / 526,987 (90.184%)
Discarded reads ...................: 152 / 526,987 (0.029%)
Not assembled reads ...............: 51,579 / 526,987 (9.788%)
Assembled reads file...............: merged/I2.assembled.fastq
Discarded reads file...............: merged/I2.discarded.fastq
Unassembled forward reads file.....: merged/I2.unassembled.forward.fastq
Unassembled reverse reads file.....: merged/I2.unassembled.reverse.fastq
..................................................................................................
Forward reads file.................: I3_R1.fastq
Reverse reads file.................: I3_R2.fastq
PHRED..............................: 33
Using empirical frequencies........: YES
Statistical method.................: OES
Maximum assembly length............: 570
Minimum assembly length............: 460
p-value............................: 0.001000
Quality score threshold (trimming).: 0
Minimum read size after trimming...: 1
Maximal ratio of uncalled bases....: 1.000000
Minimum overlap....................: 30
Scoring method.....................: Scaled score
Threads............................: 8
Allocating memory..................: 200,000,000 bytes
Computing empirical frequencies....: DONE
A: 0.225025
C: 0.266358
G: 0.271198
T: 0.237419
10754 uncalled bases
Assemblying reads: 100%
Assembled reads ...................: 285,068 / 332,866 (85.640%)
Discarded reads ...................: 139 / 332,866 (0.042%)
Not assembled reads ...............: 47,659 / 332,866 (14.318%)
Assembled reads file...............: merged/I3.assembled.fastq
Discarded reads file...............: merged/I3.discarded.fastq
Unassembled forward reads file.....: merged/I3.unassembled.forward.fastq
Unassembled reverse reads file.....: merged/I3.unassembled.reverse.fastq
...............................................................................................
Forward reads file.................: I4_R1.fastq
Reverse reads file.................: I4_R2.fastq
PHRED..............................: 33
Using empirical frequencies........: YES
Statistical method.................: OES
Maximum assembly length............: 570
Minimum assembly length............: 460
p-value............................: 0.001000
Quality score threshold (trimming).: 0
Minimum read size after trimming...: 1
Maximal ratio of uncalled bases....: 1.000000
Minimum overlap....................: 30
Scoring method.....................: Scaled score
Threads............................: 8
Allocating memory..................: 200,000,000 bytes
Computing empirical frequencies....: DONE
A: 0.224025
C: 0.267946
G: 0.271490
T: 0.236540
16507 uncalled bases
Assemblying reads: 100%
Assembled reads ...................: 349,753 / 405,351 (86.284%)
Discarded reads ...................: 213 / 405,351 (0.053%)
Not assembled reads ...............: 55,385 / 405,351 (13.663%)
Assembled reads file...............: merged/I4.assembled.fastq
Discarded reads file...............: merged/I4.discarded.fastq
Unassembled forward reads file.....: merged/I4.unassembled.forward.fastq
Unassembled reverse reads file.....: merged/I4.unassembled.reverse.fastq
..............................................................................................
Forward reads file.................: I5_R1.fastq
Reverse reads file.................: I5_R2.fastq
PHRED..............................: 33
Using empirical frequencies........: YES
Statistical method.................: OES
Maximum assembly length............: 570
Minimum assembly length............: 460
p-value............................: 0.001000
Quality score threshold (trimming).: 0
Minimum read size after trimming...: 1
Maximal ratio of uncalled bases....: 1.000000
Minimum overlap....................: 30
Scoring method.....................: Scaled score
Threads............................: 8
Allocating memory..................: 200,000,000 bytes
Computing empirical frequencies....: DONE
A: 0.221360
C: 0.269826
G: 0.275670
T: 0.233144
2837 uncalled bases
Assemblying reads: 100%
Assembled reads ...................: 31,302 / 42,967 (72.851%)
Discarded reads ...................: 38 / 42,967 (0.088%)
Not assembled reads ...............: 11,627 / 42,967 (27.060%)
Assembled reads file...............: merged/I5.assembled.fastq
Discarded reads file...............: merged/I5.discarded.fastq
Unassembled forward reads file.....: merged/I5.unassembled.forward.fastq
Unassembled reverse reads file.....: merged/I5.unassembled.reverse.fastq
.............................................................................................
Forward reads file.................: I6_R1.fastq
Reverse reads file.................: I6_R2.fastq
PHRED..............................: 33
Using empirical frequencies........: YES
Statistical method.................: OES
Maximum assembly length............: 570
Minimum assembly length............: 460
p-value............................: 0.001000
Quality score threshold (trimming).: 0
Minimum read size after trimming...: 1
Maximal ratio of uncalled bases....: 1.000000
Minimum overlap....................: 30
Scoring method.....................: Scaled score
Threads............................: 8
Allocating memory..................: 200,000,000 bytes
Computing empirical frequencies....: DONE
A: 0.230246
C: 0.261857
G: 0.268093
T: 0.239803
1892 uncalled bases
Assemblying reads: 100%
Assembled reads ...................: 126,456 / 133,594 (94.657%)
Discarded reads ...................: 18 / 133,594 (0.013%)
Not assembled reads ...............: 7,120 / 133,594 (5.330%)
Assembled reads file...............: merged/I6.assembled.fastq
Discarded reads file...............: merged/I6.discarded.fastq
Unassembled forward reads file.....: merged/I6.unassembled.forward.fastq
Unassembled reverse reads file.....: merged/I6.unassembled.reverse.fastq
..........................................................................................
Forward reads file.................: I7_R1.fastq
Reverse reads file.................: I7_R2.fastq
PHRED..............................: 33
Using empirical frequencies........: YES
Statistical method.................: OES
Maximum assembly length............: 570
Minimum assembly length............: 460
p-value............................: 0.001000
Quality score threshold (trimming).: 0
Minimum read size after trimming...: 1
Maximal ratio of uncalled bases....: 1.000000
Minimum overlap....................: 30
Scoring method.....................: Scaled score
Threads............................: 8
Allocating memory..................: 200,000,000 bytes
Computing empirical frequencies....: DONE
A: 0.226909
C: 0.262420
G: 0.273557
T: 0.237114
8857 uncalled bases
Assemblying reads: 100%
Assembled reads ...................: 404,324 / 450,152 (89.819%)
Discarded reads ...................: 98 / 450,152 (0.022%)
Not assembled reads ...............: 45,730 / 450,152 (10.159%)
Assembled reads file...............: merged/I7.assembled.fastq
Discarded reads file...............: merged/I7.discarded.fastq
Unassembled forward reads file.....: merged/I7.unassembled.forward.fastq
Unassembled reverse reads file.....: merged/I7.unassembled.reverse.fastq
.......................................................................................
Forward reads file.................: I8_R1.fastq
Reverse reads file.................: I8_R2.fastq
PHRED..............................: 33
Using empirical frequencies........: YES
Statistical method.................: OES
Maximum assembly length............: 570
Minimum assembly length............: 460
p-value............................: 0.001000
Quality score threshold (trimming).: 0
Minimum read size after trimming...: 1
Maximal ratio of uncalled bases....: 1.000000
Minimum overlap....................: 30
Scoring method.....................: Scaled score
Threads............................: 8
Allocating memory..................: 200,000,000 bytes
Computing empirical frequencies....: DONE
A: 0.230193
C: 0.261101
G: 0.269555
T: 0.239151
922 uncalled bases
Assemblying reads: 100%
Assembled reads ...................: 65,908 / 70,350 (93.686%)
Discarded reads ...................: 8 / 70,350 (0.011%)
Not assembled reads ...............: 4,434 / 70,350 (6.303%)
Assembled reads file...............: merged/I8.assembled.fastq
Discarded reads file...............: merged/I8.discarded.fastq
Unassembled forward reads file.....: merged/I8.unassembled.forward.fastq
Unassembled reverse reads file.....: merged/I8.unassembled.reverse.fastq
.......................................................................................
Forward reads file.................: N1_R1.fastq
Reverse reads file.................: N1_R2.fastq
PHRED..............................: 33
Using empirical frequencies........: YES
Statistical method.................: OES
Maximum assembly length............: 570
Minimum assembly length............: 460
p-value............................: 0.001000
Quality score threshold (trimming).: 0
Minimum read size after trimming...: 1
Maximal ratio of uncalled bases....: 1.000000
Minimum overlap....................: 30
Scoring method.....................: Scaled score
Threads............................: 8
Allocating memory..................: 200,000,000 bytes
Computing empirical frequencies....: DONE
A: 0.221150
C: 0.268832
G: 0.274436
T: 0.235582
6785 uncalled bases
Assemblying reads: 100%
Assembled reads ...................: 67,957 / 84,148 (80.759%)
Discarded reads ...................: 94 / 84,148 (0.112%)
Not assembled reads ...............: 16,097 / 84,148 (19.129%)
Assembled reads file...............: merged/N1.assembled.fastq
Discarded reads file...............: merged/N1.discarded.fastq
Unassembled forward reads file.....: merged/N1.unassembled.forward.fastq
Unassembled reverse reads file.....: merged/N1.unassembled.reverse.fastq
......................................................................................
Forward reads file.................: N2_R1.fastq
Reverse reads file.................: N2_R2.fastq
PHRED..............................: 33
Using empirical frequencies........: YES
Statistical method.................: OES
Maximum assembly length............: 570
Minimum assembly length............: 460
p-value............................: 0.001000
Quality score threshold (trimming).: 0
Minimum read size after trimming...: 1
Maximal ratio of uncalled bases....: 1.000000
Minimum overlap....................: 30
Scoring method.....................: Scaled score
Threads............................: 8
Allocating memory..................: 200,000,000 bytes
Computing empirical frequencies....: DONE
A: 0.222487
C: 0.270346
G: 0.273519
T: 0.233648
10805 uncalled bases
Assemblying reads: 100%
Assembled reads ...................: 183,518 / 225,878 (81.247%)
Discarded reads ...................: 142 / 225,878 (0.063%)
Not assembled reads ...............: 42,218 / 225,878 (18.691%)
Assembled reads file...............: merged/N2.assembled.fastq
Discarded reads file...............: merged/N2.discarded.fastq
Unassembled forward reads file.....: merged/N2.unassembled.forward.fastq
Unassembled reverse reads file.....: merged/N2.unassembled.reverse.fastq
....................................................................................
Forward reads file.................: N3_R1.fastq
Reverse reads file.................: N3_R2.fastq
PHRED..............................: 33
Using empirical frequencies........: YES
Statistical method.................: OES
Maximum assembly length............: 570
Minimum assembly length............: 460
p-value............................: 0.001000
Quality score threshold (trimming).: 0
Minimum read size after trimming...: 1
Maximal ratio of uncalled bases....: 1.000000
Minimum overlap....................: 30
Scoring method.....................: Scaled score
Threads............................: 8
Allocating memory..................: 200,000,000 bytes
Computing empirical frequencies....: DONE
A: 0.222689
C: 0.268800
G: 0.273170
T: 0.235341
603 uncalled bases
Assemblying reads: 100%
Assembled reads ...................: 33,960 / 36,524 (92.980%)
Discarded reads ...................: 7 / 36,524 (0.019%)
Not assembled reads ...............: 2,557 / 36,524 (7.001%)
Assembled reads file...............: merged/N3.assembled.fastq
Discarded reads file...............: merged/N3.discarded.fastq
Unassembled forward reads file.....: merged/N3.unassembled.forward.fastq
Unassembled reverse reads file.....: merged/N3.unassembled.reverse.fastq
.........................................................................................
Forward reads file.................: N4_R1.fastq
Reverse reads file.................: N4_R2.fastq
PHRED..............................: 33
Using empirical frequencies........: YES
Statistical method.................: OES
Maximum assembly length............: 570
Minimum assembly length............: 460
p-value............................: 0.001000
Quality score threshold (trimming).: 0
Minimum read size after trimming...: 1
Maximal ratio of uncalled bases....: 1.000000
Minimum overlap....................: 30
Scoring method.....................: Scaled score
Threads............................: 8
Allocating memory..................: 200,000,000 bytes
Computing empirical frequencies....: DONE
A: 0.220535
C: 0.272305
G: 0.273052
T: 0.234108
1656 uncalled bases
Assemblying reads: 100%
Assembled reads ...................: 64,305 / 75,255 (85.449%)
Discarded reads ...................: 24 / 75,255 (0.032%)
Not assembled reads ...............: 10,926 / 75,255 (14.519%)
Assembled reads file...............: merged/N4.assembled.fastq
Discarded reads file...............: merged/N4.discarded.fastq
Unassembled forward reads file.....: merged/N4.unassembled.forward.fastq
Unassembled reverse reads file.....: merged/N4.unassembled.reverse.fastq
...............................................................................................
Forward reads file.................: N5_R1.fastq
Reverse reads file.................: N5_R2.fastq
PHRED..............................: 33
Using empirical frequencies........: YES
Statistical method.................: OES
Maximum assembly length............: 570
Minimum assembly length............: 460
p-value............................: 0.001000
Quality score threshold (trimming).: 0
Minimum read size after trimming...: 1
Maximal ratio of uncalled bases....: 1.000000
Minimum overlap....................: 30
Scoring method.....................: Scaled score
Threads............................: 8
Allocating memory..................: 200,000,000 bytes
Computing empirical frequencies....: DONE
A: 0.221603
C: 0.268465
G: 0.273094
T: 0.236837
475 uncalled bases
Assemblying reads: 100%
Assembled reads ...................: 30,944 / 33,627 (92.021%)
Discarded reads ...................: 4 / 33,627 (0.012%)
Not assembled reads ...............: 2,679 / 33,627 (7.967%)
Assembled reads file...............: merged/N5.assembled.fastq
Discarded reads file...............: merged/N5.discarded.fastq
Unassembled forward reads file.....: merged/N5.unassembled.forward.fastq
Unassembled reverse reads file.....: merged/N5.unassembled.reverse.fastq
.....................................................................................................
Forward reads file.................: N6_R1.fastq
Reverse reads file.................: N6_R2.fastq
PHRED..............................: 33
Using empirical frequencies........: YES
Statistical method.................: OES
Maximum assembly length............: 570
Minimum assembly length............: 460
p-value............................: 0.001000
Quality score threshold (trimming).: 0
Minimum read size after trimming...: 1
Maximal ratio of uncalled bases....: 1.000000
Minimum overlap....................: 30
Scoring method.....................: Scaled score
Threads............................: 8
Allocating memory..................: 200,000,000 bytes
Computing empirical frequencies....: DONE
A: 0.218584
C: 0.274962
G: 0.274208
T: 0.232246
1056 uncalled bases
Assemblying reads: 100%
Assembled reads ...................: 50,104 / 60,632 (82.636%)
Discarded reads ...................: 15 / 60,632 (0.025%)
Not assembled reads ...............: 10,513 / 60,632 (17.339%)
Assembled reads file...............: merged/N6.assembled.fastq
Discarded reads file...............: merged/N6.discarded.fastq
Unassembled forward reads file.....: merged/N6.unassembled.forward.fastq
Unassembled reverse reads file.....: merged/N6.unassembled.reverse.fastq
.....................................................................................................
Forward reads file.................: N7_R1.fastq
Reverse reads file.................: N7_R2.fastq
PHRED..............................: 33
Using empirical frequencies........: YES
Statistical method.................: OES
Maximum assembly length............: 570
Minimum assembly length............: 460
p-value............................: 0.001000
Quality score threshold (trimming).: 0
Minimum read size after trimming...: 1
Maximal ratio of uncalled bases....: 1.000000
Minimum overlap....................: 30
Scoring method.....................: Scaled score
Threads............................: 8
Allocating memory..................: 200,000,000 bytes
Computing empirical frequencies....: DONE
A: 0.220261
C: 0.274632
G: 0.273640
T: 0.231466
1054 uncalled bases
Assemblying reads: 100%
Assembled reads ...................: 46,663 / 53,831 (86.684%)
Discarded reads ...................: 15 / 53,831 (0.028%)
Not assembled reads ...............: 7,153 / 53,831 (13.288%)
Assembled reads file...............: merged/N7.assembled.fastq
Discarded reads file...............: merged/N7.discarded.fastq
Unassembled forward reads file.....: merged/N7.unassembled.forward.fastq
Unassembled reverse reads file.....: merged/N7.unassembled.reverse.fastq
.................................................................................................
Forward reads file.................: N10_R1.fastq
Reverse reads file.................: N10_R2.fastq
PHRED..............................: 33
Using empirical frequencies........: YES
Statistical method.................: OES
Maximum assembly length............: 570
Minimum assembly length............: 460
p-value............................: 0.001000
Quality score threshold (trimming).: 0
Minimum read size after trimming...: 1
Maximal ratio of uncalled bases....: 1.000000
Minimum overlap....................: 30
Scoring method.....................: Scaled score
Threads............................: 8
Allocating memory..................: 200,000,000 bytes
Computing empirical frequencies....: DONE
A: 0.220651
C: 0.268713
G: 0.273609
T: 0.237027
551 uncalled bases
Assemblying reads: 100%
Assembled reads ...................: 30,008 / 32,584 (92.094%)
Discarded reads ...................: 6 / 32,584 (0.018%)
Not assembled reads ...............: 2,570 / 32,584 (7.887%)
Assembled reads file...............: merged/N10.assembled.fastq
Discarded reads file...............: merged/N10.discarded.fastq
Unassembled forward reads file.....: merged/N10.unassembled.forward.fastq
Unassembled reverse reads file.....: merged/N10.unassembled.reverse.fastq
.......................................................................................................
Forward reads file.................: N11_R1.fastq
Reverse reads file.................: N11_R2.fastq
PHRED..............................: 33
Using empirical frequencies........: YES
Statistical method.................: OES
Maximum assembly length............: 570
Minimum assembly length............: 460
p-value............................: 0.001000
Quality score threshold (trimming).: 0
Minimum read size after trimming...: 1
Maximal ratio of uncalled bases....: 1.000000
Minimum overlap....................: 30
Scoring method.....................: Scaled score
Threads............................: 8
Allocating memory..................: 200,000,000 bytes
Computing empirical frequencies....: DONE
A: 0.218913
C: 0.273919
G: 0.274335
T: 0.232832
1373 uncalled bases
Assemblying reads: 100%
Assembled reads ...................: 35,911 / 45,550 (78.839%)
Discarded reads ...................: 20 / 45,550 (0.044%)
Not assembled reads ...............: 9,619 / 45,550 (21.117%)
Assembled reads file...............: merged/N11.assembled.fastq
Discarded reads file...............: merged/N11.discarded.fastq
Unassembled forward reads file.....: merged/N11.unassembled.forward.fastq
Unassembled reverse reads file.....: merged/N11.unassembled.reverse.fastq
......................................................................................................
Forward reads file.................: N12_R1.fastq
Reverse reads file.................: N12_R2.fastq
PHRED..............................: 33
Using empirical frequencies........: YES
Statistical method.................: OES
Maximum assembly length............: 570
Minimum assembly length............: 460
p-value............................: 0.001000
Quality score threshold (trimming).: 0
Minimum read size after trimming...: 1
Maximal ratio of uncalled bases....: 1.000000
Minimum overlap....................: 30
Scoring method.....................: Scaled score
Threads............................: 8
Allocating memory..................: 200,000,000 bytes
Computing empirical frequencies....: DONE
A: 0.225494
C: 0.265073
G: 0.271788
T: 0.237646
553 uncalled bases
Assemblying reads: 100%
Assembled reads ...................: 53,078 / 56,033 (94.726%)
Discarded reads ...................: 4 / 56,033 (0.007%)
Not assembled reads ...............: 2,951 / 56,033 (5.267%)
Assembled reads file...............: merged/N12.assembled.fastq
Discarded reads file...............: merged/N12.discarded.fastq
Unassembled forward reads file.....: merged/N12.unassembled.forward.fastq
Unassembled reverse reads file.....: merged/N12.unassembled.reverse.fastq
...................................................................................................
Forward reads file.................: N13_R1.fastq
Reverse reads file.................: N13_R2.fastq
PHRED..............................: 33
Using empirical frequencies........: YES
Statistical method.................: OES
Maximum assembly length............: 570
Minimum assembly length............: 460
p-value............................: 0.001000
Quality score threshold (trimming).: 0
Minimum read size after trimming...: 1
Maximal ratio of uncalled bases....: 1.000000
Minimum overlap....................: 30
Scoring method.....................: Scaled score
Threads............................: 8
Allocating memory..................: 200,000,000 bytes
Computing empirical frequencies....: DONE
A: 0.222797
C: 0.272651
G: 0.272094
T: 0.232458
1229 uncalled bases
Assemblying reads: 100%
Assembled reads ...................: 44,189 / 50,624 (87.289%)
Discarded reads ...................: 18 / 50,624 (0.036%)
Not assembled reads ...............: 6,417 / 50,624 (12.676%)
Assembled reads file...............: merged/N13.assembled.fastq
Discarded reads file...............: merged/N13.discarded.fastq
Unassembled forward reads file.....: merged/N13.unassembled.forward.fastq
Unassembled reverse reads file.....: merged/N13.unassembled.reverse.fastq
.................................................................................................
Forward reads file.................: N14_R1.fastq
Reverse reads file.................: N14_R2.fastq
PHRED..............................: 33
Using empirical frequencies........: YES
Statistical method.................: OES
Maximum assembly length............: 570
Minimum assembly length............: 460
p-value............................: 0.001000
Quality score threshold (trimming).: 0
Minimum read size after trimming...: 1
Maximal ratio of uncalled bases....: 1.000000
Minimum overlap....................: 30
Scoring method.....................: Scaled score
Threads............................: 8
Allocating memory..................: 200,000,000 bytes
Computing empirical frequencies....: DONE
A: 0.228237
C: 0.263629
G: 0.267352
T: 0.240781
683 uncalled bases
Assemblying reads: 100%
Assembled reads ...................: 32,878 / 35,187 (93.438%)
Discarded reads ...................: 8 / 35,187 (0.023%)
Not assembled reads ...............: 2,301 / 35,187 (6.539%)
Assembled reads file...............: merged/N14.assembled.fastq
Discarded reads file...............: merged/N14.discarded.fastq
Unassembled forward reads file.....: merged/N14.unassembled.forward.fastq
Unassembled reverse reads file.....: merged/N14.unassembled.reverse.fastq
...................................................................................................
Forward reads file.................: N15_R1.fastq
Reverse reads file.................: N15_R2.fastq
PHRED..............................: 33
Using empirical frequencies........: YES
Statistical method.................: OES
Maximum assembly length............: 570
Minimum assembly length............: 460
p-value............................: 0.001000
Quality score threshold (trimming).: 0
Minimum read size after trimming...: 1
Maximal ratio of uncalled bases....: 1.000000
Minimum overlap....................: 30
Scoring method.....................: Scaled score
Threads............................: 8
Allocating memory..................: 200,000,000 bytes
Computing empirical frequencies....: DONE
A: 0.218017
C: 0.275271
G: 0.274683
T: 0.232030
1406 uncalled bases
Assemblying reads: 100%
Assembled reads ...................: 57,500 / 72,580 (79.223%)
Discarded reads ...................: 21 / 72,580 (0.029%)
Not assembled reads ...............: 15,059 / 72,580 (20.748%)
Assembled reads file...............: merged/N15.assembled.fastq
Discarded reads file...............: merged/N15.discarded.fastq
Unassembled forward reads file.....: merged/N15.unassembled.forward.fastq
Unassembled reverse reads file.....: merged/N15.unassembled.reverse.fastq
...................................................................................................
Forward reads file.................: N16_R1.fastq
Reverse reads file.................: N16_R2.fastq
PHRED..............................: 33
Using empirical frequencies........: YES
Statistical method.................: OES
Maximum assembly length............: 570
Minimum assembly length............: 460
p-value............................: 0.001000
Quality score threshold (trimming).: 0
Minimum read size after trimming...: 1
Maximal ratio of uncalled bases....: 1.000000
Minimum overlap....................: 30
Scoring method.....................: Scaled score
Threads............................: 8
Allocating memory..................: 200,000,000 bytes
Computing empirical frequencies....: DONE
A: 0.221227
C: 0.272661
G: 0.271716
T: 0.234396
1830 uncalled bases
Assemblying reads: 100%
Assembled reads ...................: 68,352 / 84,994 (80.420%)
Discarded reads ...................: 27 / 84,994 (0.032%)
Not assembled reads ...............: 16,615 / 84,994 (19.548%)
Assembled reads file...............: merged/N16.assembled.fastq
Discarded reads file...............: merged/N16.discarded.fastq
Unassembled forward reads file.....: merged/N16.unassembled.forward.fastq
Unassembled reverse reads file.....: merged/N16.unassembled.reverse.fastq
................................................................................................
Forward reads file.................: N17_R1.fastq
Reverse reads file.................: N17_R2.fastq
PHRED..............................: 33
Using empirical frequencies........: YES
Statistical method.................: OES
Maximum assembly length............: 570
Minimum assembly length............: 460
p-value............................: 0.001000
Quality score threshold (trimming).: 0
Minimum read size after trimming...: 1
Maximal ratio of uncalled bases....: 1.000000
Minimum overlap....................: 30
Scoring method.....................: Scaled score
Threads............................: 8
Allocating memory..................: 200,000,000 bytes
Computing empirical frequencies....: DONE
A: 0.221895
C: 0.269267
G: 0.272350
T: 0.236488
414 uncalled bases
Assemblying reads: 100%
Assembled reads ...................: 35,092 / 37,509 (93.556%)
Discarded reads ...................: 3 / 37,509 (0.008%)
Not assembled reads ...............: 2,414 / 37,509 (6.436%)
Assembled reads file...............: merged/N17.assembled.fastq
Discarded reads file...............: merged/N17.discarded.fastq
Unassembled forward reads file.....: merged/N17.unassembled.forward.fastq
Unassembled reverse reads file.....: merged/N17.unassembled.reverse.fastq
..................................................................................................
Forward reads file.................: N18_R1.fastq
Reverse reads file.................: N18_R2.fastq
PHRED..............................: 33
Using empirical frequencies........: YES
Statistical method.................: OES
Maximum assembly length............: 570
Minimum assembly length............: 460
p-value............................: 0.001000
Quality score threshold (trimming).: 0
Minimum read size after trimming...: 1
Maximal ratio of uncalled bases....: 1.000000
Minimum overlap....................: 30
Scoring method.....................: Scaled score
Threads............................: 8
Allocating memory..................: 200,000,000 bytes
Computing empirical frequencies....: DONE
A: 0.219557
C: 0.274142
G: 0.273722
T: 0.232579
1977 uncalled bases
Assemblying reads: 100%
Assembled reads ...................: 69,070 / 86,767 (79.604%)
Discarded reads ...................: 30 / 86,767 (0.035%)
Not assembled reads ...............: 17,667 / 86,767 (20.361%)
Assembled reads file...............: merged/N18.assembled.fastq
Discarded reads file...............: merged/N18.discarded.fastq
Unassembled forward reads file.....: merged/N18.unassembled.forward.fastq
Unassembled reverse reads file.....: merged/N18.unassembled.reverse.fastq
...................................................................................................
Forward reads file.................: N19_R1.fastq
Reverse reads file.................: N19_R2.fastq
PHRED..............................: 33
Using empirical frequencies........: YES
Statistical method.................: OES
Maximum assembly length............: 570
Minimum assembly length............: 460
p-value............................: 0.001000
Quality score threshold (trimming).: 0
Minimum read size after trimming...: 1
Maximal ratio of uncalled bases....: 1.000000
Minimum overlap....................: 30
Scoring method.....................: Scaled score
Threads............................: 8
Allocating memory..................: 200,000,000 bytes
Computing empirical frequencies....: DONE
A: 0.224538
C: 0.265491
G: 0.270598
T: 0.239373
311 uncalled bases
Assemblying reads: 100%
Assembled reads ...................: 30,067 / 31,527 (95.369%)
Discarded reads ...................: 2 / 31,527 (0.006%)
Not assembled reads ...............: 1,458 / 31,527 (4.625%)
Assembled reads file...............: merged/N19.assembled.fastq
Discarded reads file...............: merged/N19.discarded.fastq
Unassembled forward reads file.....: merged/N19.unassembled.forward.fastq
Unassembled reverse reads file.....: merged/N19.unassembled.reverse.fastq
......................................................................................................
Forward reads file.................: N20_R1.fastq
Reverse reads file.................: N20_R2.fastq
PHRED..............................: 33
Using empirical frequencies........: YES
Statistical method.................: OES
Maximum assembly length............: 570
Minimum assembly length............: 460
p-value............................: 0.001000
Quality score threshold (trimming).: 0
Minimum read size after trimming...: 1
Maximal ratio of uncalled bases....: 1.000000
Minimum overlap....................: 30
Scoring method.....................: Scaled score
Threads............................: 8
Allocating memory..................: 200,000,000 bytes
Computing empirical frequencies....: DONE
A: 0.221892
C: 0.269423
G: 0.272331
T: 0.236354
473 uncalled bases
Assemblying reads: 100%
Assembled reads ...................: 32,709 / 35,022 (93.396%)
Discarded reads ...................: 5 / 35,022 (0.014%)
Not assembled reads ...............: 2,308 / 35,022 (6.590%)
Assembled reads file...............: merged/N20.assembled.fastq
Discarded reads file...............: merged/N20.discarded.fastq
Unassembled forward reads file.....: merged/N20.unassembled.forward.fastq
Unassembled reverse reads file.....: merged/N20.unassembled.reverse.fastq
...............................................................................................
Forward reads file.................: N21_R1.fastq
Reverse reads file.................: N21_R2.fastq
PHRED..............................: 33
Using empirical frequencies........: YES
Statistical method.................: OES
Maximum assembly length............: 570
Minimum assembly length............: 460
p-value............................: 0.001000
Quality score threshold (trimming).: 0
Minimum read size after trimming...: 1
Maximal ratio of uncalled bases....: 1.000000
Minimum overlap....................: 30
Scoring method.....................: Scaled score
Threads............................: 8
Allocating memory..................: 200,000,000 bytes
Computing empirical frequencies....: DONE
A: 0.224791
C: 0.265111
G: 0.271156
T: 0.238942
366 uncalled bases
Assemblying reads: 100%
Assembled reads ...................: 42,083 / 44,344 (94.901%)
Discarded reads ...................: 2 / 44,344 (0.005%)
Not assembled reads ...............: 2,259 / 44,344 (5.094%)
Assembled reads file...............: merged/N21.assembled.fastq
Discarded reads file...............: merged/N21.discarded.fastq
Unassembled forward reads file.....: merged/N21.unassembled.forward.fastq
Unassembled reverse reads file.....: merged/N21.unassembled.reverse.fastq
............................................................................................
Forward reads file.................: N22_R1.fastq
Reverse reads file.................: N22_R2.fastq
PHRED..............................: 33
Using empirical frequencies........: YES
Statistical method.................: OES
Maximum assembly length............: 570
Minimum assembly length............: 460
p-value............................: 0.001000
Quality score threshold (trimming).: 0
Minimum read size after trimming...: 1
Maximal ratio of uncalled bases....: 1.000000
Minimum overlap....................: 30
Scoring method.....................: Scaled score
Threads............................: 8
Allocating memory..................: 200,000,000 bytes
Computing empirical frequencies....: DONE
A: 0.224512
C: 0.268568
G: 0.269328
T: 0.237592
418 uncalled bases
Assemblying reads: 100%
Assembled reads ...................: 28,536 / 30,113 (94.763%)
Discarded reads ...................: 4 / 30,113 (0.013%)
Not assembled reads ...............: 1,573 / 30,113 (5.224%)
Assembled reads file...............: merged/N22.assembled.fastq
Discarded reads file...............: merged/N22.discarded.fastq
Unassembled forward reads file.....: merged/N22.unassembled.forward.fastq
Unassembled reverse reads file.....: merged/N22.unassembled.reverse.fastq
...............................................................................................
Forward reads file.................: N23_R1.fastq
Reverse reads file.................: N23_R2.fastq
PHRED..............................: 33
Using empirical frequencies........: YES
Statistical method.................: OES
Maximum assembly length............: 570
Minimum assembly length............: 460
p-value............................: 0.001000
Quality score threshold (trimming).: 0
Minimum read size after trimming...: 1
Maximal ratio of uncalled bases....: 1.000000
Minimum overlap....................: 30
Scoring method.....................: Scaled score
Threads............................: 8
Allocating memory..................: 200,000,000 bytes
Computing empirical frequencies....: DONE
A: 0.225654
C: 0.266366
G: 0.270071
T: 0.237909
636 uncalled bases
Assemblying reads: 100%
Assembled reads ...................: 40,273 / 42,745 (94.217%)
Discarded reads ...................: 5 / 42,745 (0.012%)
Not assembled reads ...............: 2,467 / 42,745 (5.771%)
Assembled reads file...............: merged/N23.assembled.fastq
Discarded reads file...............: merged/N23.discarded.fastq
Unassembled forward reads file.....: merged/N23.unassembled.forward.fastq
Unassembled reverse reads file.....: merged/N23.unassembled.reverse.fastq
...................................................................................................
Forward reads file.................: N24_R1.fastq
Reverse reads file.................: N24_R2.fastq
PHRED..............................: 33
Using empirical frequencies........: YES
Statistical method.................: OES
Maximum assembly length............: 570
Minimum assembly length............: 460
p-value............................: 0.001000
Quality score threshold (trimming).: 0
Minimum read size after trimming...: 1
Maximal ratio of uncalled bases....: 1.000000
Minimum overlap....................: 30
Scoring method.....................: Scaled score
Threads............................: 8
Allocating memory..................: 200,000,000 bytes
Computing empirical frequencies....: DONE
A: 0.227663
C: 0.264326
G: 0.268406
T: 0.239605
128 uncalled bases
Assemblying reads: 100%
Assembled reads ...................: 29,042 / 30,188 (96.204%)
Discarded reads ...................: 0 / 30,188 (0.000%)
Not assembled reads ...............: 1,146 / 30,188 (3.796%)
Assembled reads file...............: merged/N24.assembled.fastq
Discarded reads file...............: merged/N24.discarded.fastq
Unassembled forward reads file.....: merged/N24.unassembled.forward.fastq
Unassembled reverse reads file.....: merged/N24.unassembled.reverse.fastq
......................................................................................................
Forward reads file.................: N25_R1.fastq
Reverse reads file.................: N25_R2.fastq
PHRED..............................: 33
Using empirical frequencies........: YES
Statistical method.................: OES
Maximum assembly length............: 570
Minimum assembly length............: 460
p-value............................: 0.001000
Quality score threshold (trimming).: 0
Minimum read size after trimming...: 1
Maximal ratio of uncalled bases....: 1.000000
Minimum overlap....................: 30
Scoring method.....................: Scaled score
Threads............................: 8
Allocating memory..................: 200,000,000 bytes
Computing empirical frequencies....: DONE
A: 0.223884
C: 0.267191
G: 0.271311
T: 0.237614
538 uncalled bases
Assemblying reads: 100%
Assembled reads ...................: 32,116 / 33,459 (95.986%)
Discarded reads ...................: 6 / 33,459 (0.018%)
Not assembled reads ...............: 1,337 / 33,459 (3.996%)
Assembled reads file...............: merged/N25.assembled.fastq
Discarded reads file...............: merged/N25.discarded.fastq
Unassembled forward reads file.....: merged/N25.unassembled.forward.fastq
Unassembled reverse reads file.....: merged/N25.unassembled.reverse.fastq
................................................................................................
Forward reads file.................: N26_R1.fastq
Reverse reads file.................: N26_R2.fastq
PHRED..............................: 33
Using empirical frequencies........: YES
Statistical method.................: OES
Maximum assembly length............: 570
Minimum assembly length............: 460
p-value............................: 0.001000
Quality score threshold (trimming).: 0
Minimum read size after trimming...: 1
Maximal ratio of uncalled bases....: 1.000000
Minimum overlap....................: 30
Scoring method.....................: Scaled score
Threads............................: 8
Allocating memory..................: 200,000,000 bytes
Computing empirical frequencies....: DONE
A: 0.218425
C: 0.275827
G: 0.273337
T: 0.232411
2671 uncalled bases
Assemblying reads: 100%
Assembled reads ...................: 85,061 / 104,061 (81.741%)
Discarded reads ...................: 38 / 104,061 (0.037%)
Not assembled reads ...............: 18,962 / 104,061 (18.222%)
Assembled reads file...............: merged/N26.assembled.fastq
Discarded reads file...............: merged/N26.discarded.fastq
Unassembled forward reads file.....: merged/N26.unassembled.forward.fastq
Unassembled reverse reads file.....: merged/N26.unassembled.reverse.fastq
...................................................................................................
Forward reads file.................: N27_R1.fastq
Reverse reads file.................: N27_R2.fastq
PHRED..............................: 33
Using empirical frequencies........: YES
Statistical method.................: OES
Maximum assembly length............: 570
Minimum assembly length............: 460
p-value............................: 0.001000
Quality score threshold (trimming).: 0
Minimum read size after trimming...: 1
Maximal ratio of uncalled bases....: 1.000000
Minimum overlap....................: 30
Scoring method.....................: Scaled score
Threads............................: 8
Allocating memory..................: 200,000,000 bytes
Computing empirical frequencies....: DONE
A: 0.225573
C: 0.266264
G: 0.270301
T: 0.237862
398 uncalled bases
Assemblying reads: 100%
Assembled reads ...................: 33,202 / 35,263 (94.155%)
Discarded reads ...................: 3 / 35,263 (0.009%)
Not assembled reads ...............: 2,058 / 35,263 (5.836%)
Assembled reads file...............: merged/N27.assembled.fastq
Discarded reads file...............: merged/N27.discarded.fastq
Unassembled forward reads file.....: merged/N27.unassembled.forward.fastq
Unassembled reverse reads file.....: merged/N27.unassembled.reverse.fastq
....................................................................................................
Forward reads file.................: N28_R1.fastq
Reverse reads file.................: N28_R2.fastq
PHRED..............................: 33
Using empirical frequencies........: YES
Statistical method.................: OES
Maximum assembly length............: 570
Minimum assembly length............: 460
p-value............................: 0.001000
Quality score threshold (trimming).: 0
Minimum read size after trimming...: 1
Maximal ratio of uncalled bases....: 1.000000
Minimum overlap....................: 30
Scoring method.....................: Scaled score
Threads............................: 8
Allocating memory..................: 200,000,000 bytes
Computing empirical frequencies....: DONE
A: 0.224656
C: 0.269895
G: 0.271025
T: 0.234425
428 uncalled bases
Assemblying reads: 100%
Assembled reads ...................: 42,992 / 48,648 (88.374%)
Discarded reads ...................: 6 / 48,648 (0.012%)
Not assembled reads ...............: 5,650 / 48,648 (11.614%)
Assembled reads file...............: merged/N28.assembled.fastq
Discarded reads file...............: merged/N28.discarded.fastq
Unassembled forward reads file.....: merged/N28.unassembled.forward.fastq
Unassembled reverse reads file.....: merged/N28.unassembled.reverse.fastq
...................................................................................................
Forward reads file.................: N29_R1.fastq
Reverse reads file.................: N29_R2.fastq
PHRED..............................: 33
Using empirical frequencies........: YES
Statistical method.................: OES
Maximum assembly length............: 570
Minimum assembly length............: 460
p-value............................: 0.001000
Quality score threshold (trimming).: 0
Minimum read size after trimming...: 1
Maximal ratio of uncalled bases....: 1.000000
Minimum overlap....................: 30
Scoring method.....................: Scaled score
Threads............................: 8
Allocating memory..................: 200,000,000 bytes
Computing empirical frequencies....: DONE
A: 0.217528
C: 0.276174
G: 0.274953
T: 0.231344
[truncated: 910 more rows]

## Sheet: Sheet2
	F1		41013	37321			H1	205338	171659
	F2		31242	29043			H2	54573	39033
	F3		68024	58210			H3	66203	50160
	F4		61280	50940			H4	55283	45264
	F5		65491	59969			H5	48348	40167
	F6		60918	46766			H6	37474	27747
	F7		66687	51188			H7	64110	48112
	F8		82597	62900			H8	34732	30606
	F9		62285	53802			H9	148808	105097
	F10		71292	57420			H10	65182	59471
	F11		130075	98451			H11	131906	117855
	F12		66817	61775			H12	73389	55232
	F13						H13	146570	125455
	F14		40732	34957			H14	52510	45848
	F15		67244	61548			H15	205411	162084
	F16		114467	83459			H16	61656	48005
	F17		39086	29948			H17	118319	95782
	F18		300786	263296			H18	76068	61072
	F19		410186	342437
	I2		526987	475256			H20	59448	54137
	I3		332866	285068			H21	32419	26547
	I4		405351	349753			H22	64543	49017
	I5		42967	31302			H23	34652	31873
	I6		133594	126456			H24	68243	54812
	I7		450152	404324			H25	178742	167269
	I8		70350	65908			H26	65731	53009
	N1		84148	67957			H27	56240	49709
	N2		225878	183518			H28	33463	29023
	N3		36524	33960			H29	71625	56563
	N4		75255	64305			H30	45960	42600
	N5		33627	30944			H31	212027	165295
	N6		60632	50104			H32	65122	52883
	N7		53831	46663			H33	230614	196403
	N8						H34	189130	162031
	N9
	N10		32584	30008
	N11		45550	35911
	N12		56033	53078
	N13		50624	44189
	N14		35187	32878
	N15		72580	57500
	N16		84994	68352
	N17		37509	35092
	N18		86767	69070
	N19		31527	30067
	N20		35022	32709
	N21		44344	42083
	N22		30113	28536
	N23		42745	40273
	N24		30188	29042
	N25		33459	32116
	N26		104061	85061
	N27		35263	33202
	N28		48648	42992
	N29		67889	52226
	N30		31912	29634
	N31		36202	33855
	N32		34351	32418
	N33		45574	41983
	N34		79730	71851
	N35		73912	67595
	N36		80608	67530
	N37		36293	34218
	N38		37257	34705
	N39		90577	75926
	N40		97610	80643
	N41		99290	80041
	N42		60489	54689
	N43		83781	72994
	N44		48561	45707
	N45		50122	47009
	N46		105394	88604
	N47		94685	87227
	N48		72277	65178
	N49		52858	50686
	N50		90871	79654
	N51		30818	29329
	N52		81830	73408
	N53		88854	68735
	N54		54512	47531
	N55		69355	60971
	N56		36626	34427
	N57		36862	34802
	N58		37811	36132

## Sheet: Sheet1
I5
N29
N30
N31
N32
N33
N34
N35
N36
I2
N38
N39
N40
N41
N42
N43
N44
N45
N46
N47
I9
N49
N50
N51
N52
N53
N1
N2
N3
N4
N5
I3
N6
N7
N55
N56
N10
N11
N57
N12
I4
N13
N14
N15
N16
N17
N18
N19
N20
N21
N22
N23
N24
N25
N26
N27
H8
H18
H1
H14
H13
H2
H20
H3
H10
H30
H17
H4
H19
H28
H12
H6
H15
H11
H34
H22
H7
H29
H31
H27
H25
H26
H23
H33
H9
H21
H24
H16
H5
H32
I8
I6
I7

## Sheet: Sheet3
Sample	Total Reads Count	# merged	% merged	# quality fitered	% quality fitered	# with good alignment	% with good alignment	# non-chimeric	% non-chimeric	# successfully classified	% successfully classified
H1	205338	171659	0.835983	84397	0.411015	83389	0.406106	46531	0.226607	39321	0.191494
H10	65182	59471	0.912384	10916	0.16747	10811	0.165859	6827	0.104738	5933	0.0910221
H11	131906	117855	0.893477	59617	0.451966	59416	0.450442	32651	0.247532	28013	0.212371
H12	73389	55232	0.752592	27646	0.376705	27384	0.373135	15785	0.215087	13982	0.190519
H13	146570	125455	0.855939	61803	0.421662	61013	0.416272	36281	0.247534	32239	0.219956
H14	52510	45848	0.873129	13045	0.248429	13007	0.247705	7687	0.146391	6528	0.124319
H15	205411	162084	0.789072	77287	0.376255	76531	0.372575	41295	0.201036	35135	0.171047
H16	61656	48005	0.778594	24263	0.393522	24218	0.392792	14971	0.242815	13099	0.212453
H17	118319	95782	0.809523	49515	0.418487	49253	0.416273	28433	0.240308	25104	0.212172
H18	76068	61072	0.802861	10420	0.136983	10347	0.136023	6067	0.0797576	5484	0.0720934
H19	34542	28779	0.83316	14176	0.410399	13917	0.402901	8240	0.23855	7140	0.206705
H2	54573	39033	0.715244	18734	0.343283	18662	0.341964	11197	0.205175	9890	0.181225
H20	59448	54137	0.910661	14554	0.244819	14393	0.242111	7995	0.134487	7040	0.118423
H21	32419	26547	0.818872	7306	0.225362	7236	0.223202	3713	0.114532	3301	0.101823
H22	64543	49017	0.759447	10397	0.161086	10320	0.159893	5994	0.0928683	5445	0.0843624
H23	34652	31873	0.919803	16177	0.466842	16101	0.464649	8281	0.238976	7429	0.214389
H24	68243	54812	0.803189	27395	0.401433	27308	0.400158	13890	0.203537	12297	0.180194
H25	178742	167269	0.935813	83777	0.468703	83257	0.465794	45368	0.253818	39925	0.223367
H26	65731	53009	0.806454	25528	0.388371	25286	0.384689	12516	0.190412	11185	0.170163
H27	56240	49709	0.883873	13964	0.248293	13482	0.239723	6651	0.118261	5246	0.0932788
H28	33463	29023	0.867316	11538	0.344799	11421	0.341302	5934	0.17733	4870	0.145534
H29	71625	56563	0.78971	27755	0.387504	27553	0.384684	14523	0.202764	13154	0.183651
H3	66203	50160	0.75767	12760	0.192741	12604	0.190384	7435	0.112306	6239	0.0942404
H30	45960	42600	0.926893	12882	0.280287	12723	0.276828	7235	0.157419	6373	0.138664
H31	212027	165295	0.779594	81714	0.385394	81187	0.382909	44856	0.211558	40506	0.191042
H32	65122	52883	0.81206	25283	0.388241	25179	0.386644	13727	0.210789	12193	0.187233
H33	230614	196403	0.851653	98643	0.427741	97894	0.424493	50757	0.220095	45738	0.198331
H34	189130	162031	0.856718	79879	0.42235	79518	0.420441	43055	0.227648	38734	0.204801
H4	55283	45264	0.818769	11629	0.210354	11591	0.209667	6812	0.123221	5965	0.107899
H5	48348	40167	0.830789	8681	0.179552	8618	0.178249	5093	0.10534	4340	0.0897659
H6	37474	27747	0.740433	12793	0.341383	12652	0.337621	7184	0.191706	5840	0.155841
H7	64110	48112	0.75046	12650	0.197317	12530	0.195445	7752	0.120917	6553	0.102215
H8	34732	30606	0.881205	8177	0.235431	8086	0.232811	4806	0.138374	4331	0.124698
H9	148808	105097	0.706259	51827	0.348281	51529	0.346278	30262	0.203363	25633	0.172256
I2	526987	475256	0.901836	237868	0.451374	234923	0.445785	120658	0.228958	104530	0.198354
I3	332866	285068	0.856405	146321	0.439579	145307	0.436533	76450	0.229672	67107	0.201604
I4	405351	349753	0.86284	176430	0.435252	175293	0.432447	95085	0.234574	85797	0.211661
I5	42967	31302	0.728513	15190	0.353527	15147	0.352526	7890	0.183629	7012	0.163195
I6	133594	126456	0.946569	66146	0.495127	65340	0.489094	34190	0.255925	29827	0.223266
I7	450152	404324	0.898194	210987	0.468702	209357	0.465081	110433	0.245324	95528	0.212213
I8	70350	65908	0.936859	34450	0.489694	34169	0.4857	17108	0.243184	14458	0.205515
I9	48648	42992	0.883736	11263	0.23152	11119	0.22856	5725	0.117682	4595	0.094454
N1	84148	67957	0.807589	33127	0.393675	33022	0.392428	16500	0.196083	14183	0.168548
N10	32584	30008	0.920943	14258	0.437577	14127	0.433556	9152	0.280874	8712	0.26737
N11	45550	35911	0.788386	10003	0.219605	9899	0.217322	5455	0.119759	4810	0.105598
N12	56033	53078	0.947263	25944	0.463013	25450	0.454197	15436	0.275481	14284	0.254921
N13	50624	44189	0.872886	9114	0.180033	9034	0.178453	4630	0.0914586	4023	0.0794682
N14	35187	32878	0.934379	16140	0.458692	16048	0.456078	9802	0.278569	8983	0.255293
N15	72580	57500	0.792229	16093	0.221728	16004	0.220502	9105	0.125448	7486	0.103141
N16	84994	68352	0.804198	12561	0.147787	12490	0.146952	7016	0.082547	6346	0.0746641
N17	37509	35092	0.935562	15973	0.425844	15904	0.424005	10372	0.27652	9597	0.255859
N18	86767	69070	0.79604	18192	0.209665	17863	0.205873	9620	0.110872	8380	0.0965805
N19	31527	30067	0.95369	14273	0.452723	14218	0.450979	9079	0.287975	8412	0.266819
N2	225878	183518	0.812465	90348	0.399986	89698	0.397108	43118	0.190891	38192	0.169082
N20	35022	32709	0.933956	15151	0.432614	15085	0.430729	9135	0.260836	8522	0.243333
N21	44344	42083	0.949012	20557	0.46358	20508	0.462475	13464	0.303626	12626	0.284728
N22	30113	28536	0.947631	13683	0.454388	13649	0.453259	9107	0.302428	8661	0.287617
N23	42745	40273	0.942169	20048	0.469014	19981	0.467446	13542	0.316809	12587	0.294467
N24	30188	29042	0.962038	14306	0.473897	14216	0.470916	8411	0.278621	7859	0.260335
N25	33459	32116	0.959861	15351	0.4588	15252	0.455841	9378	0.280283	8904	0.266117
N26	104061	85061	0.817415	23580	0.226598	23446	0.22531	12906	0.124023	10976	0.105477
N27	35263	33202	0.941553	15586	0.441993	15468	0.438647	8208	0.232765	7579	0.214928
N29	67889	52226	0.769285	14048	0.206926	13750	0.202536	7263	0.106983	6224	0.0916791
N3	36524	33960	0.9298	15814	0.432976	15211	0.416466	8905	0.243812	8004	0.219144
N30	31912	29634	0.928616	14639	0.45873	14515	0.454845	8637	0.270651	7995	0.250533
N31	36202	33855	0.935169	17511	0.483703	17424	0.481299	11181	0.30885	10558	0.291641
N32	34351	32418	0.943728	15672	0.456231	15478	0.450584	9717	0.282874	9179	0.267212
N33	45574	41983	0.921205	21166	0.464431	21072	0.462369	13354	0.293018	12570	0.275815
N34	79730	71851	0.901179	17951	0.225147	17859	0.223993	9598	0.120381	8196	0.102797
N35	73912	67595	0.914533	33358	0.45132	33242	0.449751	20703	0.280103	18978	0.256765
N36	80608	67530	0.837758	16741	0.207684	16609	0.206047	8444	0.104754	7575	0.0939733
N38	37257	34705	0.931503	17011	0.456585	16809	0.451164	10610	0.284779	9761	0.261991
N39	90577	75926	0.838248	16932	0.186935	16442	0.181525	8429	0.0930589	7212	0.0796229
N4	75255	64305	0.854495	15676	0.208305	15571	0.20691	8028	0.106677	7048	0.0936549
N40	97610	80643	0.826176	22046	0.225858	21935	0.224721	11666	0.119516	10221	0.104713
N41	99290	80041	0.806134	19109	0.192456	18884	0.19019	10220	0.102931	9036	0.0910061
N42	60489	54689	0.904115	9751	0.161203	9637	0.159318	4907	0.0811222	4262	0.0704591
N43	83781	72994	0.871248	20080	0.239672	19920	0.237763	10978	0.131032	9373	0.111875
N44	48561	45707	0.941229	22142	0.455963	22036	0.45378	12162	0.250448	11008	0.226684
N45	50122	47009	0.937892	23210	0.46307	23055	0.459978	14358	0.286461	13241	0.264175
N46	105394	88604	0.840693	15381	0.145938	15271	0.144894	8632	0.0819022	7650	0.0725848
N47	94685	87227	0.921234	24689	0.260749	24170	0.255267	13118	0.138544	10091	0.106574
N49	52858	50686	0.958909	25569	0.48373	25484	0.482122	15703	0.297079	14510	0.274509
N5	33627	30944	0.920213	13486	0.401047	13411	0.398816	8666	0.25771	8107	0.241086
N50	90871	79654	0.876561	18285	0.201219	18134	0.199558	9244	0.101727	8373	0.0921416
N51	30818	29329	0.951684	14158	0.459407	14058	0.456162	7635	0.247745	6960	0.225842
N52	81830	73408	0.897079	15940	0.194794	15745	0.192411	7643	0.093401	6173	0.0754369
N53	88854	68735	0.773572	17368	0.195467	17237	0.193992	9273	0.104362	8049	0.0905868
N55	69355	60971	0.879115	13149	0.18959	12957	0.186821	6579	0.0948598	5193	0.0748756
N56	36626	34427	0.939961	16428	0.448534	16273	0.444302	10161	0.277426	9507	0.25957
N57	36862	34802	0.944116	17066	0.46297	17012	0.461505	9370	0.254191	7962	0.215995
N6	60632	50104	0.826362	10472	0.172714	10412	0.171725	5763	0.0950488	5066	0.0835532
N7	53831	46663	0.866843	13918	0.25855	13798	0.256321	7369	0.136891	6251	0.116123
TOTAL	8263759	7082925	0.857107	2968837	0.35926	2943844	0.356235	1619095	0.195927	1428514	0.172865
