# Supplementary material for: Salivary Oral Microbiome of Children With Juvenile Idiopathic Arthritis: A Norwegian Cross-Sectional Study
Source: Front Cell Infect Microbiol. 2020 Nov 4;10:602239. doi: 10.3389/fcimb.2020.602239 (PMC7672027; doi:10.3389/fcimb.2020.602239)
Supplement: Supplementary Data Sheet 1 — Sequencing and data processing statistics. [file DataSheet_1.zip › Data Sheet 2.XLSX]

## Sheet: Relative abundance
Class	Healthy	Healthy	Healthy	Healthy	Healthy	Healthy	Healthy	Healthy	Healthy	Healthy	Healthy	Healthy	Healthy	Healthy	Healthy	Healthy	Healthy	Healthy	Healthy	Healthy	Healthy	Healthy	Healthy	Healthy	Healthy	Healthy	Healthy	Healthy	Healthy	Healthy	Healthy	Healthy	Healthy	Healthy	JIA	JIA	JIA	JIA	JIA	JIA	JIA	JIA	JIA	JIA	JIA	JIA	JIA	JIA	JIA
ID	H1	H2	H3	H4	H5	H6	H7	H8	H9	H10	H11	H12	H13	H14	H15	H16	H17	H18	H19	H20	H21	H22	H23	H24	H25	H26	H27	H28	H29	H30	H31	H32	H33	H34	I2	I3	I4	I5	I6	I7	I8	I9	N1	N2	N3	N4	N5	N6	N7
Prevotella	0.0982355	0.30696	0.112068	0.351379	0.161938	0.144408	0.135094	0.253932	0.0370852	0.299189	0.368021	0.0746732	0.112474	0.417075	0.169707	0.167023	0.148834	0.24274	0.094566	0.21851	0.205918	0.0854244	0.248447	0.236613	0.29366	0.144283	0.21384	0.0571784	0.141279	0.237908	0.112939	0.358632	0.203242	0.206399	0.216397	0.267617	0.250257	0.0612742	0.197512	0.0659774	0.183487	0.271678	0.0926175	0.246279	0.0814917	0.0659653	0.0756952	0.0690542	0.252524
Streptococcus	0.149256	0.180225	0.19425	0.169805	0.165859	0.223333	0.245318	0.232192	0.363009	0.0819811	0.147323	0.207193	0.217881	0.170141	0.183152	0.272922	0.144008	0.159635	0.174735	0.117856	0.158938	0.235055	0.182825	0.250387	0.119121	0.221773	0.0785575	0.239901	0.16452	0.0967337	0.195358	0.168933	0.192362	0.134858	0.129523	0.157845	0.240381	0.317967	0.0895763	0.225264	0.112489	0.0681917	0.286683	0.242001	0.168759	0.255758	0.267365	0.220617	0.116488
Haemophilus	0.0699165	0.119339	0.0836446	0.00655683	0.129181	0.0194727	0.0333129	0.00809436	0.138567	0.234787	0.0725157	0.0959052	0.0682688	0.0102698	0.0493563	0.178026	0.282433	0.145571	0.11108	0.217373	0.123551	0.0824723	0.275992	0.0207026	0.187345	0.110572	0.0982456	0.130309	0.138307	0.190955	0.205217	0.0232386	0.12392	0.124667	0.174047	0.120826	0.0324684	0.0405154	0.147714	0.166046	0.213895	0.13159	0.110067	0.0132287	0.00678051	0.0540233	0.062726	0.0324495	0.0121775
Actinomyces	0.110544	0.151352	0.0833198	0.193847	0.072895	0.182664	0.0919558	0.0592044	0.0476866	0.0566261	0.0972247	0.0488192	0.0730007	0.0855303	0.0901773	0.104218	0.0980658	0.0557078	0.0978123	0.0489053	0.0478951	0.0551661	0.0391574	0.104817	0.0449718	0.056005	0.0265107	0.0319039	0.0442734	0.0279523	0.0821215	0.106634	0.0538762	0.0726276	0.0557571	0.109533	0.0940393	0.0614173	0.0434095	0.0543794	0.0318626	0.0775599	0.0709996	0.0870627	0.179432	0.110321	0.151889	0.129798	0.191956
Porphyromonas	0.056638	0.00253267	0.00454767	0.0070612	0.00530565	0.0106841	0.0039914	0.0427845	0.0113896	0.040737	0.022453	0.114971	0.21427	0.00613121	0.15963	0.010926	0.0654038	0.0507763	0.152435	0.196474	0.107077	0.0167897	0.02633	0.00749857	0.0770621	0.0604998	0.112281	0.0588357	0.0922807	0.150126	0.0457057	0.00552122	0.0972009	0.0506686	0.0192787	0.0402157	0.0676368	0.0146027	0.202421	0.246644	0.209739	0.115251	0.00876016	0.0493713	0.081994	0.128661	0.0163362	0.0209735	0.0652139
Rothia	0.0294426	0.0371796	0.124574	0.0865837	0.187082	0.0113734	0.190973	0.0471785	0.170608	0.0251859	0.0148254	0.0736622	0.0315662	0.0574801	0.0353972	0.083588	0.0312263	0.12895	0.015808	0.0122263	0.0488102	0.243727	0.0182285	0.105388	0.0296798	0.0296656	0.0368421	0.100684	0.107978	0.0252827	0.109917	0.126411	0.0281885	0.0377881	0.0135711	0.0200481	0.0186536	0.137437	0.0029926	0.00419837	0.00152386	0.00457516	0.179018	0.00585317	0.0509794	0.0722206	0.0546203	0.104076	0.0198686
Leptotrichia	0.111463	0.00466012	0.0238753	0.00975118	0.0459054	0.0579011	0.0049125	0.0709991	0.0173012	0.0912779	0.0217726	0.0131436	0.0131681	0.00980993	0.0518683	0.00496638	0.0494118	0.0204566	0.094566	0.0339778	0.0543014	0.0439114	0.010262	0.00969924	0.0736472	0.0675117	0.115205	0.0482701	0.0239275	0.0706658	0.0237075	0.0269468	0.0604352	0.0917156	0.0655264	0.0470428	0.027209	0.0460988	0.0575319	0.0077355	0.0527118	0.0649237	0.00247262	0.0161422	0.0974385	0.047768	0.0289313	0.0791452	0.0261176
Veillonella	0.0535992	0.0615946	0.0397921	0.0551446	0.0392157	0.0735826	0.122352	0.0499537	0.0363758	0.0187627	0.0619875	0.0330757	0.0368272	0.0562538	0.0397648	0.0514211	0.0135992	0.0113242	0.015808	0.0218937	0.0158633	0.0577491	0.047259	0.0806097	0.0437665	0.061219	0.0317739	0.0236172	0.0188219	0.0218279	0.0551193	0.0634528	0.0361734	0.0480821	0.0501554	0.0475209	0.0542426	0.0267717	0.0653329	0.0239937	0.0432223	0.0185185	0.0677499	0.0821806	0.0503516	0.0338357	0.102756	0.0611397	0.0511136
Neisseria	0.0466025	0.000405227	0.0339451	0.000336247	0.0124567	0.00706531	0	0.00670675	0.0178923	0.0287356	0.00196956	0.158446	0.06472	0.00337216	0.0282607	0.0249847	0.0626122	0.0785388	0.015808	0.0012795	0.0527761	0.0134686	0.00877667	0.00228218	0.0131576	0.0623876	0.0179337	0.146675	0.140288	0.00439698	0.0299998	0.00552122	0.0310841	0.023873	0.026507	0.0262926	0.00500234	0.115533	0.00336248	0.0757491	0.0270832	0.0141612	0.0609679	0.00115489	0.00075339	0.0200455	0.0164609	0.0741987	0.000640923
Granulicatella	0.0171089	0.00861108	0.017541	0.0193342	0.0246828	0.0227469	0.0477433	0.0370028	0.0563175	0.00845166	0.00662489	0.0360367	0.0417147	0.0496628	0.0344267	0.0330073	0.0177866	0.0268493	0.0115737	0.0201877	0.0241001	0.0326568	0.0214691	0.0182574	0.0196861	0.0195973	0.025731	0.0174021	0.0355864	0.0174309	0.0182823	0.0152452	0.0310841	0.0436852	0.033591	0.0152975	0.0277583	0.0350752	0.00689307	0.0140855	0.0173859	0.0237473	0.0252208	0.0333867	0.0322702	0.02559	0.0309265	0.047685	0.0418202
Fusobacterium	0.0184622	0.00283659	0.0703265	0.000504371	0.0565167	0.00172325	0.0155051	0.00323774	0.0102467	0.0331305	0.00243509	0.0346645	0.0214799	0.000919681	0.0261483	0.00939792	0.00510469	0.0241096	0.0211715	0.0183395	0.0213545	0.0282288	0.0333513	0.00285272	0.0159699	0.0394642	0.0766082	0.0449555	0.0208794	0.0890389	0.0169198	0.0039555	0.0246786	0.0167343	0.0335717	0.0277716	0.0073165	0.00415175	0.0762273	0.0305537	0.0460622	0.0509804	0.0103144	0.0122313	0.0184581	0.0530281	0.0170844	0.00949743	0.00352508
Atopobium	0.0221138	0.0398136	0.0125061	0.0507734	0.0186851	0.0834051	0.0724593	0.0298335	0.00421691	0.00794456	0.0370994	0.00454972	0.0105532	0.0534948	0.0159858	0.00336186	0.00414756	0.00383562	0.0182075	0.00611317	0.0122026	0.0221402	0.00742641	0.0831364	0.00231011	0.0104279	0.00565302	0.00393619	0.00342909	0.00251256	0.00668863	0.00980634	0.0191506	0.00786282	0.0150149	0.0100689	0.034619	0.000286328	0.00443847	0.00227762	0.00367112	0.0135076	0.0387142	0.0802121	0.0435711	0.031561	0.0190797	0.0391769	0.0251562
Oribacterium	0.0155001	0.0172222	0.0134806	0.00386685	0.0170704	0.0101672	0.010132	0.0143386	0.00327107	0.0025355	0.0146464	0.0215931	0.00775145	0.0177805	0.00913477	0.0226925	0.0157926	0.00255708	0.0474241	0.00838783	0.0118975	0.0175277	0.0133675	0.0211101	0.0285248	0.0173499	0.00818713	0.00559354	0.00220986	0.0219849	0.033245	0.00477956	0.0127013	0.0158808	0.00223298	0.00836583	0.00973586	0.00615605	0.00403497	0.00373655	0.00616472	0.011329	0.0030378	0.0112864	0.0263687	0.00398067	0.03791	0.0138504	0.0267585
Gemella	0.0044432	0	0.00893292	0.000168124	0.0083045	0.0013786	0.00276328	0.00277521	0.0143454	0.000845166	0.00282901	0.0237597	0.00905893	0.00275904	0.0180697	0.0141351	0.00147557	0.00730594	0.0042343	0.00369633	0.0170836	0.00516605	0.00364569	0.0091287	0.00532329	0.0197771	0.00487329	0.0238243	0.0118875	0.00172739	0.0122377	0.00651009	0.0112754	0.00731966	0.0056787	0.0106067	0.0107293	0.0206156	0.0244452	0.00367358	0.00304772	0.00174292	0.0290357	0.00585317	0.0133099	0.0137902	0.00399052	0.00395726	0.002083
Solobacterium	0.0608769	0.000506534	0.00259867	0.00571621	0.00622837	0.0420472	0.00322383	0.00925069	0.000354694	0.00557809	0.0513876	0.00397198	0.00280173	0.0118026	0.00767891	0.000152812	0.00115653	0.00200913	0.0121383	0.00696616	0.00488102	0.00239852	0.00202539	0.000896569	0.00296296	0.00125854	0.00779727	0.00103584	0.00220986	0.00204146	0.00116432	0.00642769	0.00590093	0.0143289	0.00345534	0.00979997	0.0109631	0.00128848	0.021688	0.00365258	0.00422525	0.0461874	0.00254327	0.00511825	0.0148167	0.00156383	0.00698341	0.00633162	0.0256369
TM7_[G-1]	0.00962692	0.00780063	0.00795842	0.00420309	0.0101499	0.0144753	0.00184219	0.00231267	0.00468984	0.00270453	0.00809311	0.00209432	0.00398468	0.00137952	0.00522394	0.000152812	0.00131605	0.000365297	0.0207481	0.00355417	0.00213545	0.00129151	0.00202539	0.00774309	0.000828625	0.00233729	0.00662768	0.000207168	0.000685819	0.00031407	0.00203136	0.00675731	0.0159918	0.0118718	0.0282876	0.0306697	0.0376578	0.00300644	0.00373235	0.00261349	0.00249359	0.0278867	0.00148357	0.0389512	0.0140633	0	0.0032423	0.0338346	0.0493511
Stomatobaculum	0.0105973	0.0181339	0.00747117	0.00218561	0.00299885	0.0227469	0.00122812	0.000925069	0.000275873	0.00118323	0.0220591	0.00245541	0.00532329	0.00689761	0.0120179	0.000382029	0.00566301	0.000913242	0.00903317	0.005971	0.00854179	0.000922509	0.00486092	0.00220067	0.00620213	0.010338	0.00272904	0.000621504	0.00152404	0.0120917	0.00527659	0.0078286	0.00594481	0.0056126	0.00772881	0.00394389	0.0163277	0.00787402	0.0147276	0.00123852	0.00422525	0.0100218	0.000706464	0.0189769	0.0232295	0	0.00598578	0.000989315	0.0179458
Capnocytophaga	0.0248717	0.000101307	0.0118564	0.00571621	0.00184544	0.00689299	0.00307031	0.0217391	0.0200205	0.0143678	0.00383169	0.00454972	0.00993058	0.00245248	0.0151865	0.000229218	0.000358923	0.00968036	0.00804517	0.00227467	0.0478951	0.00295203	0.00310559	0.000326025	0.00180791	0.00557354	0.0444444	0.0145018	0.00441972	0.00549623	0.00205614	0.00280181	0.00675646	0.00212089	0.0524365	0.00394389	0.00535297	0.00887616	0.0031271	0.00790344	0.00602618	0.00196078	0.000423878	0.000866164	0.00364139	0.0137902	0.00274348	0.00356153	0.0100945
Campylobacter	0.00273231	0.00243137	0.0181907	0.00168124	0.0126874	0.00292952	0.00276328	0.000693802	0.00362576	0.00524003	0.0059803	0.00440529	0.00258382	0.00337216	0.00413919	0.00458435	0.00554337	0.00219178	0.00268172	0.00398067	0.00610128	0.00590406	0.0202538	0.0122259	0.00602636	0.0106077	0.0130604	0.00207168	0.00518174	0.00502513	0.00802636	0.00379069	0.00855526	0.0214676	0.00887417	0.0148643	0.00148434	0.00128848	0.000874243	0.000818683	0.001039	0.0087146	0.000777111	0.00307095	0.002888	0.000710833	0.00399052	0.0146419	0.00512738
Peptostreptococcus	0.0256888	0.000607841	0.00162417	0.00218561	0.00415225	0.0224022	0	0.0386216	0.000354694	0.00321163	0.00290063	0.00917166	0.00622607	0.0022992	0.00844966	7.64e-05	0.0220538	0.00182648	0.0230064	0.00199033	0.00152532	0.00756458	0.00189036	0.000326025	0.00936598	0.00260698	0.00214425	0.00145018	0.0035053	0.0031407	0.00502886	0.000494438	0.00350985	0.00369863	0.000153999	0.000896338	0.00537634	0.00171797	0.0101883	0.0123642	0.00290919	0.00413943	0.000141293	0.00307095	0.00565043	0.00142167	0.0188303	0.00237436	0
Mogibacterium	0.0111846	0.0073954	0.001949	0.0099193	0.00207612	0.00585904	0.00138164	0.00300648	7.88e-05	0.00388776	0.00762757	0.000433307	0.00093391	0.0131821	0.00279752	0.00145171	0.00490528	0.000730594	0.00409316	0.005118	0.00122026	0.00166052	0.00148528	0.00431983	0.000954175	0.00305646	0.00175439	0.000414336	0.000838223	0.00172739	0.00237818	0.00453234	0.00414601	0.00832838	0.00175173	0.00342102	0.0120617	0.000429492	0.00258911	0.000377854	0.0014546	0.00283224	0.00176616	0.0123363	0.00464591	0.00184817	0.0109739	0.0140483	0.0203493
Bergeyella	0.00421338	0.000405227	0.0834822	0.000504371	0.000922722	0.00189557	0	0.0272895	0.00748798	0.00169033	0.00232766	0.00288871	0.00613268	0.00214592	0.00234078	0.00206296	0.00498504	0.00767123	0.00889202	0.00412283	0.00366077	0.00166052	0.00229544	0.00105958	0.00369115	0.0131248	0.00604288	0.00600787	0.00518174	0.00486809	0.000346818	0.00107128	0.0040802	0.00279337	0.00412909	0.000537803	0.00116877	0.00701503	0.000537996	0.00067174	0.000692665	0.00108932	0.00155422	0.000498701	0.00552486	0.0277225	0.00935279	0.000197863	0.00592854
Lachnoanaerobaculum	0.00411123	0.00212744	0.0105571	0.00235373	0.00276817	0.00379114	0.00184219	0.0152636	0.000591156	0.0015213	0.00204118	0.00238319	0.00314416	0.000766401	0.00276898	0.000840465	0.00127617	0.00146119	0.00437544	0.000995166	0.000915192	0.00276753	0.00121523	0.00423832	0.00311362	0.00179791	0.00448343	0	0.000609617	0.00157035	0.00309659	0.00354347	0.00214978	0.00121563	0.00248323	0.00339115	0.00718794	0.0015748	0.00070612	0.000850171	0.001039	0.00152505	0.000706464	0.00398961	0.0263687	0.00227467	0.00498815	0.00593589	0.00544784
Lautropia	7.66e-05	0	0.00129933	0.000672495	0.00138408	0.00103395	0	0.000925069	0.00315283	0.0035497	0.000358102	0.0028165	0.00146313	0.000459841	0.00142731	0.00244499	0.00251246	0.00237443	0.00112915	0.00184817	0.00183038	0.0132841	0.00243046	0.000489037	0.000276208	0.00467458	0.0120858	0.00559354	0.00480073	0.00031407	0.00656477	0.00412031	0.000504541	0.0051729	0.00411946	0.00185243	0.000666199	0.0219041	3.36e-05	0.0127945	0.00325552	0.0043573	0.000353232	0.000288721	0.00276243	0.00952516	0.00673401	0.000593589	0
Alloprevotella	0.00206838	0.00324182	0.00503492	0.00117687	0.000692042	0.000861623	0	0.000231267	0.000788208	0.0201149	0.00458371	0.00137214	0.00189895	0.00245248	0.0007422	0.00213936	0.000478564	0.00146119	0.000988003	0.000853	0.00274558	0.000369004	0.00729139	0.000570544	0.00168236	0.00449479	0.00643275	0.0116014	0.00038101	0	0.00146159	0.00502678	0.00225947	0.0132944	0.012907	0.00439206	0.000771388	0.000143164	0.00837256	0.00528995	0.0102514	0.0087146	0	0.00666684	0.00389252	0.0029855	0.00162115	0.00178077	0.000160231
Abiotrophia	0.000178749	0	0.000324834	0	0	0.000172325	0.000307031	0.000231267	0.00713329	0.000676133	0.000608774	0.00216653	0.0193942	0.00030656	0.00314008	0	0	0.00237443	0.000141143	0.00113733	0.000915192	0.000922509	0.000540103	0.000163012	0.000100439	0.00269687	0.00604288	0.00600787	0.00807742	0	2.48e-05	0.000824063	0	0.000465561	0.0083833	0.000717071	0.00321412	0.0468146	0.000437122	0.00882708	0.000623398	0.000217865	0.00098905	0.000498701	0.00200904	0.0129372	0.000374111	0	0.000160231
TM7_[G-6]	0.00102142	0	0.000649667	0.000336247	0	0.00103395	0	0.00855689	0.000354694	0	0.000608774	0.00259984	0.000560346	0.00245248	0.00328281	7.64e-05	0	0.000547945	0.000988003	0.012795	0.00274558	0.000184502	0.00243046	0.00122259	2.51e-05	0.000359583	0.00526316	0.000828672	0.000533415	0.00031407	0.000198182	8.24e-05	0.00120651	0.000258645	0.00937467	0.000717071	0.00291024	0	0.00127774	0.000493309	6.93e-05	0.00087146	0.000211939	0.00081367	0.00025113	0.00312767	0.00162115	0	0.000640923
Peptostreptococcaceae_[XI][G-1]	0.0125124	0	0.000162417	0.000336247	0.00322953	0.00740996	0	0.00300648	0	0.00169033	0.00293644	0.0032498	0.000684868	0.0015328	0.00436756	0.000152812	0.00370887	0.00127854	0.00381087	0.0012795	0.000305064	0.000184502	0.00189036	0.000244519	0.00266164	0.000809061	0.000389864	0.000207168	0.000457213	0.00219849	0.00153591	0.00065925	0.00254464	0.0043711	0	0.000971033	0.00271155	0.000286328	0.00205111	0.00116505	0.000831198	0.00305011	0.000211939	0.00490827	0.00313913	0.000710833	0.00511286	0.000989315	0.000801154
Lachnospiraceae_[G-2]	0.000485177	0	0.000162417	0	0	0.00258487	0	0	0	0	0	0	0	0.00183936	0.00157004	0	0.00107677	0	0.00141143	0.0181973	0.000305064	0	0.00432082	0	0.000602637	0.000809061	0.000389864	0.000207168	0	0.000785176	7.43e-05	0.0155748	0.000592287	0.00931123	0	0	0.000444133	0	0.000739744	9.45e-05	0	0.00479303	0	0.00010499	0.00489704	0	0	0	0.0113764
Selenomonas	0.00579658	0.0149934	0.000974501	0.000336247	0.000461361	0.00413579	0.000307031	0.000231267	0.000236463	0	0.00590868	0.00064996	0.000529216	0.00030656	0.00282607	0	0.00275174	0.000365297	0.0032463	0.000853	0	0.000369004	0.00175533	0.00146711	0.000954175	0.000449479	0.00136452	0	0.000228606	0	0.00111477	0.00197775	0.0011407	0.00382795	0.000433121	0.00310731	0.00247779	0.000286328	0.000336247	7.35e-05	0.000277066	0.00130719	0.000423878	0.00167983	0.00163235	0.0004265	0.00162115	0.000791452	0.00272392
Catonella	0.00040857	0.000303921	0.00146175	0.000168124	0.000922722	0.000516974	0.000460547	0.00254394	0.000157642	0.000169033	0.000752014	0.000938832	0.000529216	0	0.000942023	0.00137531	0.000239282	0.000365297	0.00183486	0.000710833	0	0.00166052	0.000405077	0.00187464	0.000903955	0.00116864	0.00194932	0.00186451	0.000990627	0.00031407	0.00416182	0.000494438	0.000197429	0.000905258	0.000163624	0.00106067	0.00112202	0.00114531	6.72e-05	0.000430333	0.0014546	0.00087146	0.000141293	0.000787422	0.00452034	0.000568666	0.0031176	0.00356153	0.000320461
Corynebacterium	0.000179	0.000202614	0.000812084	0.000504371	0	0.00034465	0.00122813	0.000231267	0.00295578	0.000845166	0.000143	0.00137214	0.000466955	0.000613121	0.000799292	0.000611247	0.000199402	0.00164383	0.000141143	0	0.00274558	0.00239852	0.000135026	8.15e-05	0.000126	0.00269687	0.00233918	0.000828672	0.00487693	0.00031407	0.00151114	0.000906463	0.000592287	0.000698342	0.000654495	0.000642	0.00158953	0.00286328	3.36e-05	0.0120388	0.000761931	0.000217865	0.000282539	0.00110235	0.00138122	0.000995166	0.000374112	0	0.000320461
Bacillus	0.00214499	0.00283659	0.00406042	0.00201748	0.000922722	0.00189557	0.00138164	0.00508788	0.00130054	0.000338066	0.000608774	0.00129992	0.00130747	0.00137952	0.00159858	0.00137531	0.000797607	0.00164384	0.00352858	0.00113733	0.000915192	0.00332103	0.000405077	0.000489037	0.000276208	0.00107875	0.00155945	0.000828672	0.00167645	0.000157035	0.000693636	0.000906469	0.00133813	0.000879394	0.000134749	2.99e-05	0.000338943	0	0.000168124	2.1e-05	0	0	0.000141293	0.00112864	0.00163235	0	0.00112233	0.000197863	0.000640923
Aggregatibacter	0.000204285	0	0.00535975	0	0	0.000172325	0.000153516	0	0.0071727	0.000676133	0	0.0028165	0.00221025	0	0.000485284	7.64e-05	7.98e-05	0.000913242	0	0	0.00213545	0.00498155	0.000405077	0.000407531	0	0.00188781	0.00350877	0.00372902	0.00441972	0.000157035	0.00113955	0.000164813	0.00129426	0.00118977	0.00524558	0.000478047	0.000140252	0.000143164	0.000437122	0.0012805	0.000554132	0	7.06e-05	2.62e-05	0.00025113	0	0.000249408	0	0
Megasphaera	0.00127678	0.0043562	0.000324834	0	0.0011534	0.0013786	0.000153516	0	7.88e-05	0.000169033	0.00340197	0	0.000529216	0.000613121	0.00102766	0.000229218	3.99e-05	0	0.000705716	0.000142167	0	0.000184502	0.000405077	0.00383079	0.000376648	0.000719166	0	0	0.000609617	0	0.00101568	0.00403791	0.00111877	0.00250886	0.00153999	0.00195701	0.00255961	0.000143164	0.000235373	2.1e-05	0.00138533	0	0.00098905	0.00435707	0.00414365	0.000284333	0.000249408	0.000593589	0.00224323
SR1_[G-1]	0.00171089	0	0.000324834	0	0	0	0	0	0.000433515	0.000338066	0	0.00144436	0.000311303	0.00030656	0.000570923	0	0	0.000182648	0.00141143	0.000142167	0.000305064	0.000553506	0	0	0	8.99e-05	0.00623782	0.00704371	7.62e-05	0	4.95e-05	8.24e-05	0.000285175	7.76e-05	0.000760368	0.000687193	0.000374007	0	0.000336247	0.00107058	0.00207799	0.00152505	0	0.000131237	0.00113009	0.0004265	0.000124704	0.000197863	0.000480692
Parvimonas	0.00635837	0.000810455	0.000162417	0.00100874	0.000230681	0.000516974	0.000153516	0	3.94e-05	0.000169033	7.16e-05	0	0.000529216	0.000459841	0.000285461	0	7.98e-05	0	0	0.000142167	0.00122026	0.000369004	0	0	0	0	0.000584795	0	0	0	2.48e-05	0	0.00063616	0.000569019	5.77e-05	0.000179268	0.000222066	0.000286328	0	0.000199423	0	0	0	0.000419959	0	0	0.0031176	0.000395726	0.000160231
Tannerella	0.00303874	0	0.00146175	0.000168124	0.000461361	0.00172325	0.000614062	0	0.000236463	0.000169033	7.16e-05	0.000505525	0.000622607	0	0.000827838	0	3.99e-05	0	0.00395201	0	0	0.000738007	0	0	0.000652856	0.00134844	0.00233918	0.000414336	0.000228606	0	0.000173409	8.24e-05	0.000219366	0.000258645	0.000510121	0.000567681	0.000362319	0.00114531	0.000336247	0.000230911	0.000623398	0.00043573	0	0.000131237	0.0075339	0.000284333	0.000249408	0.00118718	0
TM7_[G-3]	0.000944818	0	0.00129933	0	0.000461361	0.000861623	0.000153516	0.000693802	0.000157642	0.000169033	0.000214861	0.000433307	0.000747128	0.000459841	0.00102766	0	7.98e-05	0	0.00141143	0.0004265	0.000305064	0	0.000135026	0.00195615	0.000451977	0	0.000584795	0	0.000152404	0.000157035	0.000173409	0.000247219	0.00120651	0.000569019	0.000346497	0.000507925	0.000222066	0	0.000168124	0.000440829	0.000207799	0.000653595	0.000141293	0.00162734	0.00113009	0	0.000249408	0	0.00176254
Peptostreptococcaceae_[XI][G-9]	0.000127678	0	0.000649667	0	0	0.000172325	0.000153516	0	3.94e-05	0	3.58e-05	0	0.000373564	0	0	7.64e-05	0	0	0	0	0.000610128	0.000738007	0	0	0	0.000179791	0.000194932	0	0	0	4.95e-05	0	0.000372922	0.000103458	7.7e-05	0.00014939	0.000105189	0	0	2.1e-05	0	0	0	0.000157484	0	0	0.00461404	0.000395726	0
Treponema	0.000357499	0.000101307	0.00048725	0	0.000230681	0	0.000307031	0.000231267	0.000197052	0.000169033	3.58e-05	0.000288871	0.000280173	0	8.56e-05	0	0.000159521	0	0.00112915	0	0.000915192	0	0.000270051	0	0.000903955	0.000898957	0.000779727	0.000414336	7.62e-05	0.00031407	0.000421136	8.24e-05	0.000372922	0.000336239	6.74e-05	0.000209146	0.000116877	0	0.000100874	6.3e-05	0	0	0	0.000472453	0.00025113	0	0.00386582	0.000197863	0.000801154
Bacteroidales_[G-2]	0.0010725	0	0.000324834	0	0	0	0	0	0.000157642	0.000169033	0.000214861	0	3.11e-05	0	0	0	3.99e-05	0.000365297	0.00127029	0	0.000305064	0.000184502	0	0	0	0	0.00155945	0.000414336	0.000152404	0	0.000421136	0.000164813	0	0	0.000404247	0	3.51e-05	0	6.72e-05	1.05e-05	0	0.000217865	0	0.000446206	0.00213461	0	0	0	0.000160231
Stenotrophomonas	0.000127678	0	0.000974501	0.000336247	0.000461361	0	0.000460547	0	0.000630567	0	0	0.000144436	0.000342434	0	0.000228369	0.000611247	3.99e-05	0	0.000282287	0	0.000915192	0.00110701	0	0.000407531	5.02e-05	8.99e-05	0	0	0.00114303	0	0.000396363	0.000329625	0.000504541	0.000387968	8.66e-05	1.49e-05	0.000198691	0.00114531	0	0.000199423	0.000138533	0	0.000141293	0.000236227	0.000376695	0.000995166	0.00124704	0.000197863	0.000160231
Kingella	0	0.000202614	0.00162417	0	0	0.000172325	0	0	0.00579333	0.000338066	0.000179051	0.00064996	0.0020546	0.000459841	0.000428192	0.000152812	0	0.000913242	0	0	0.000305064	0	0	0	0	0.00125854	0.000779727	0.000207168	0.000152404	0.000157035	0.000222954	0.000247219	0	0.000129323	0.000279123	0.000179268	9.35e-05	0.00100215	0.000100874	5.25e-05	0	0	7.06e-05	0	0.000627825	0	0.000124704	0.000197863	0
Peptostreptococcaceae_[XI][G-7]	0.000868211	0	0.000324834	0	0	0.000344649	0.000307031	0	0	0	0	0.00129992	0.000186782	0	0.000171277	0	0	0	0.00183486	0	0	0.000369004	0	0	0.000401758	0.000179791	0.000194932	0	7.62e-05	0	0.000173409	8.24e-05	0	2.59e-05	0.000115499	0.00014939	0.000233754	0	0	0.000104959	0.000138533	0	0	0	0.000878955	0	0.000374111	0	0.000320461
Eikenella	0.00022982	0	0	0.000168124	0	0.000172325	0	0	0.000551746	0	7.16e-05	0	0.000466955	0	0.000114185	0	3.99e-05	0.000182648	0.000988003	0	0	0	0.000405077	0	7.53e-05	0.000449479	0.00233918	0.000207168	0	0	0.000123864	0.000164813	0.000109683	5.17e-05	0.0033206	0.000239024	8.18e-05	0.000429492	0.000403497	0.000178431	0.000207799	0	0	2.62e-05	0.000627825	0	0	0	0
Propionibacterium	5.11e-05	0	0.000812084	0	0	0	0.000307031	0	0.000118231	0.000169033	0.000179051	0.00151657	0.000342434	0	0.00114185	0	0	0.000182648	0	0	0.000305064	0.000369004	0	0	0	0.000179791	0.000194932	0.000207168	0.000152404	0	4.95e-05	0.000412031	0.000307112	2.59e-05	3.85e-05	7.47e-05	0.000338943	0	0	1.05e-05	0.000138533	0.000217865	0	2.62e-05	0	0.000853	0	0.000197863	0
Butyrivibrio	0.000204285	0.000202614	0	0	0	0.000516974	0.000153516	0	0	0	0.000250671	0	3.11e-05	0	0.0003711	0	0.000239282	0	0	0.000142167	0	0	0.00108021	0.000896569	0.000150659	0.000719166	0	0	0.000152404	0	0.000619318	0	0.000416795	0.000646613	0	0.000358535	0.000607761	0.000858984	0	0	0	0	0	0.000314969	0.00125565	0	0.000124704	0	0.000801154
Cardiobacterium	0.000178749	0.000202614	0.000649667	0.00151311	0.000230681	0.000172325	0.000307031	0.000462535	0.00122172	0.000169033	0.000501343	0.000433307	0	0	0.000199823	0	0	0	0	0	0.000305064	0.000369004	0	0	0	0	0.000194932	0	0.000152404	0	0.0002725	0.000247219	0.000263239	0.000232781	0.000163624	7.47e-05	9.35e-05	0.000429492	3.36e-05	4.2e-05	0.000207799	0	7.06e-05	0.00010499	0.000376695	0	0.000374111	0	0
Olsenella	0.000204285	0	0.00129933	0.000336247	0	0	0.00107461	0	3.94e-05	0	0.000107431	0.00064996	0.000124521	0.000613121	5.71e-05	0	0.000119641	0	0.000705716	0	0.000305064	0.000553506	0	0	7.53e-05	0.000449479	0.000779727	0	0.000152404	0	0.0002725	0.000247219	0	0	6.74e-05	1.49e-05	8.18e-05	0	6.72e-05	0	0	0.000217865	0	0	0	0	0.00199526	0	0.000320461
Scardovia	0	0.000303921	0.000162417	0.00117687	0	0.000172325	0	0.000231267	0.000236463	0	0.000107431	0.000144436	0	0.000459841	0	7.64e-05	3.99e-05	0	0	0	0	0	0	0	0	0	0.000389864	0	7.62e-05	0	0.000148636	0	0	0	0	1.49e-05	0.000163628	0	6.72e-05	0	6.93e-05	0.000217865	0	0.000131237	0	0	0.00461404	0	0.000160231
TM7_[G-5]	0.000306427	0	0	0	0	0.000344649	0	0	0.000669977	0	3.58e-05	0	0	0	0.000314008	0	0	0	0	0	0	0	0	0	0	0.000988853	0	0	0	0	0	0	0	0	0	4.48e-05	1.17e-05	0	3.36e-05	0	0	0	0	0	0	0	0	0.000989315	0.000160231
Dialister	0	0	0.000162417	0.000168124	0.000230681	0.000344649	0	0	3.94e-05	0	3.58e-05	0.000361089	0.000124521	0.00015328	0.000171277	0	7.98e-05	0	0	0	0.000915192	0	0	0	7.53e-05	8.99e-05	0	0	0	0	0	0	0.000109683	0.000103458	0.000288748	7.47e-05	3.51e-05	0	0	2.1e-05	6.93e-05	0	0	0.000288721	0.000125565	0	0.000872927	0	0
Staphylococcus	0	0	0	0	0	0	0	0	0.000197052	0.000338066	0	0	0	0	0	0	0	0	0	0	0	0.000184502	0	0	0	0	0	0	0.000304808	0	0	0	0	0	0.000221373	0	3.51e-05	0	0	0	0	0	0	0	0.000125565	0	0.00299289	0	0
Lachnospiraceae_[G-3]	0.00063839	0	0.000162417	0	0	0	0.000153516	0	0.000118231	0	0	0	6.23e-05	0.00015328	0.000114185	0	0	0	0.00084686	0	0	0	0	8.15e-05	0	0	0.000194932	0	7.62e-05	0	4.95e-05	0	0	0	8.66e-05	1.49e-05	1.17e-05	0	3.36e-05	2.1e-05	0.000207799	0	0	0	0.000125565	0	0	0	0
[truncated: 47 more columns]

## Sheet: Detection frequencies 
Class	Healthy	Healthy	Healthy	Healthy	Healthy	Healthy	Healthy	Healthy	Healthy	Healthy	Healthy	Healthy	Healthy	Healthy	Healthy	Healthy	Healthy	Healthy	Healthy	Healthy	Healthy	Healthy	Healthy	Healthy	Healthy	Healthy	Healthy	Healthy	Healthy	Healthy	Healthy	Healthy	Healthy	Healthy	JIA	JIA	JIA	JIA	JIA	JIA	JIA	JIA	JIA	JIA	JIA	JIA	JIA	JIA	JIA
ID	H1	H2	H3	H4	H5	H6	H7	H8	H9	H10	H11	H12	H13	H14	H15	H16	H17	H18	H19	H20	H21	H22	H23	H24	H25	H26	H27	H28	H29	H30	H31	H32	H33	H34	I2	I3	I4	I5	I6	I7	I8	I9	N1	N2	N3	N4	N5	N6	N7
Actinomyces	1	1	1	1	1	1	1	1	1	1	1	1	1	1	1	1	1	1	1	1	1	1	1	1	1	1	1	1	1	1	1	1	1	1	1	1	1	1	1	1	1	1	1	1	1	1	1	1	1
Atopobium	1	1	1	1	1	1	1	1	1	1	1	1	1	1	1	1	1	1	1	1	1	1	1	1	1	1	1	1	1	1	1	1	1	1	1	1	1	1	1	1	1	1	1	1	1	1	1	1	1
Campylobacter	1	1	1	1	1	1	1	1	1	1	1	1	1	1	1	1	1	1	1	1	1	1	1	1	1	1	1	1	1	1	1	1	1	1	1	1	1	1	1	1	1	1	1	1	1	1	1	1	1
Capnocytophaga	1	1	1	1	1	1	1	1	1	1	1	1	1	1	1	1	1	1	1	1	1	1	1	1	1	1	1	1	1	1	1	1	1	1	1	1	1	1	1	1	1	1	1	1	1	1	1	1	1
Fusobacterium	1	1	1	1	1	1	1	1	1	1	1	1	1	1	1	1	1	1	1	1	1	1	1	1	1	1	1	1	1	1	1	1	1	1	1	1	1	1	1	1	1	1	1	1	1	1	1	1	1
Granulicatella	1	1	1	1	1	1	1	1	1	1	1	1	1	1	1	1	1	1	1	1	1	1	1	1	1	1	1	1	1	1	1	1	1	1	1	1	1	1	1	1	1	1	1	1	1	1	1	1	1
Haemophilus	1	1	1	1	1	1	1	1	1	1	1	1	1	1	1	1	1	1	1	1	1	1	1	1	1	1	1	1	1	1	1	1	1	1	1	1	1	1	1	1	1	1	1	1	1	1	1	1	1
Leptotrichia	1	1	1	1	1	1	1	1	1	1	1	1	1	1	1	1	1	1	1	1	1	1	1	1	1	1	1	1	1	1	1	1	1	1	1	1	1	1	1	1	1	1	1	1	1	1	1	1	1
Mogibacterium	1	1	1	1	1	1	1	1	1	1	1	1	1	1	1	1	1	1	1	1	1	1	1	1	1	1	1	1	1	1	1	1	1	1	1	1	1	1	1	1	1	1	1	1	1	1	1	1	1
Oribacterium	1	1	1	1	1	1	1	1	1	1	1	1	1	1	1	1	1	1	1	1	1	1	1	1	1	1	1	1	1	1	1	1	1	1	1	1	1	1	1	1	1	1	1	1	1	1	1	1	1
Porphyromonas	1	1	1	1	1	1	1	1	1	1	1	1	1	1	1	1	1	1	1	1	1	1	1	1	1	1	1	1	1	1	1	1	1	1	1	1	1	1	1	1	1	1	1	1	1	1	1	1	1
Prevotella	1	1	1	1	1	1	1	1	1	1	1	1	1	1	1	1	1	1	1	1	1	1	1	1	1	1	1	1	1	1	1	1	1	1	1	1	1	1	1	1	1	1	1	1	1	1	1	1	1
Rothia	1	1	1	1	1	1	1	1	1	1	1	1	1	1	1	1	1	1	1	1	1	1	1	1	1	1	1	1	1	1	1	1	1	1	1	1	1	1	1	1	1	1	1	1	1	1	1	1	1
Solobacterium	1	1	1	1	1	1	1	1	1	1	1	1	1	1	1	1	1	1	1	1	1	1	1	1	1	1	1	1	1	1	1	1	1	1	1	1	1	1	1	1	1	1	1	1	1	1	1	1	1
Streptococcus	1	1	1	1	1	1	1	1	1	1	1	1	1	1	1	1	1	1	1	1	1	1	1	1	1	1	1	1	1	1	1	1	1	1	1	1	1	1	1	1	1	1	1	1	1	1	1	1	1
Veillonella	1	1	1	1	1	1	1	1	1	1	1	1	1	1	1	1	1	1	1	1	1	1	1	1	1	1	1	1	1	1	1	1	1	1	1	1	1	1	1	1	1	1	1	1	1	1	1	1	1
Bergeyella	1	1	1	1	1	1	0	1	1	1	1	1	1	1	1	1	1	1	1	1	1	1	1	1	1	1	1	1	1	1	1	1	1	1	1	1	1	1	1	1	1	1	1	1	1	1	1	1	1
Gemella	1	0	1	1	1	1	1	1	1	1	1	1	1	1	1	1	1	1	1	1	1	1	1	1	1	1	1	1	1	1	1	1	1	1	1	1	1	1	1	1	1	1	1	1	1	1	1	1	1
Lachnoanaerobaculum	1	1	1	1	1	1	1	1	1	1	1	1	1	1	1	1	1	1	1	1	1	1	1	1	1	1	1	0	1	1	1	1	1	1	1	1	1	1	1	1	1	1	1	1	1	1	1	1	1
Neisseria	1	1	1	1	1	1	0	1	1	1	1	1	1	1	1	1	1	1	1	1	1	1	1	1	1	1	1	1	1	1	1	1	1	1	1	1	1	1	1	1	1	1	1	1	1	1	1	1	1
Stomatobaculum	1	1	1	1	1	1	1	1	1	1	1	1	1	1	1	1	1	1	1	1	1	1	1	1	1	1	1	1	1	1	1	1	1	1	1	1	1	1	1	1	1	1	1	1	1	0	1	1	1
TM7_[G-1]	1	1	1	1	1	1	1	1	1	1	1	1	1	1	1	1	1	1	1	1	1	1	1	1	1	1	1	1	1	1	1	1	1	1	1	1	1	1	1	1	1	1	1	1	1	0	1	1	1
Peptostreptococcus	1	1	1	1	1	1	0	1	1	1	1	1	1	1	1	1	1	1	1	1	1	1	1	1	1	1	1	1	1	1	1	1	1	1	1	1	1	1	1	1	1	1	1	1	1	1	1	1	0
Alloprevotella	1	1	1	1	1	1	0	1	1	1	1	1	1	1	1	1	1	1	1	1	1	1	1	1	1	1	1	1	1	0	1	1	1	1	1	1	1	1	1	1	1	1	0	1	1	1	1	1	1
Catonella	1	1	1	1	1	1	1	1	1	1	1	1	1	0	1	1	1	1	1	1	0	1	1	1	1	1	1	1	1	1	1	1	1	1	1	1	1	1	1	1	1	1	1	1	1	1	1	1	1
Peptostreptococcaceae_[XI][G-1]	1	0	1	1	1	1	0	1	0	1	1	1	1	1	1	1	1	1	1	1	1	1	1	1	1	1	1	1	1	1	1	1	1	1	0	1	1	1	1	1	1	1	1	1	1	1	1	1	1
Corynebacterium	1	1	1	1	0	1	1	1	1	1	1	1	1	1	1	1	1	1	1	0	1	1	1	1	1	1	1	1	1	1	1	1	1	1	1	1	1	1	1	1	1	1	1	1	1	1	1	0	1
Lautropia	1	0	1	1	1	1	0	1	1	1	1	1	1	1	1	1	1	1	1	1	1	1	1	1	1	1	1	1	1	1	1	1	1	1	1	1	1	1	1	1	1	1	1	1	1	1	1	1	0
Bacillus	1	1	1	1	1	1	1	1	1	1	1	1	1	1	1	1	1	1	1	1	1	1	1	1	1	1	1	1	1	1	1	1	1	1	1	1	1	0	1	1	0	0	1	1	1	0	1	1	1
Selenomonas	1	1	1	1	1	1	1	1	1	0	1	1	1	1	1	0	1	1	1	1	0	1	1	1	1	1	1	0	1	0	1	1	1	1	1	1	1	1	1	1	1	1	1	1	1	1	1	1	1
TM7_[G-6]	1	0	1	1	0	1	0	1	1	0	1	1	1	1	1	1	0	1	1	1	1	1	1	1	1	1	1	1	1	1	1	1	1	1	1	1	1	0	1	1	1	1	1	1	1	1	1	0	1
Abiotrophia	1	0	1	0	0	1	1	1	1	1	1	1	1	1	1	0	0	1	1	1	1	1	1	1	1	1	1	1	1	0	1	1	0	1	1	1	1	1	1	1	1	1	1	1	1	1	1	0	1
TM7_[G-3]	1	0	1	0	1	1	1	1	1	1	1	1	1	1	1	0	1	0	1	1	1	0	1	1	1	0	1	0	1	1	1	1	1	1	1	1	1	0	1	1	1	1	1	1	1	0	1	0	1
Megasphaera	1	1	1	0	1	1	1	0	1	1	1	0	1	1	1	1	1	0	1	1	0	1	1	1	1	1	0	0	1	0	1	1	1	1	1	1	1	1	1	1	1	0	1	1	1	1	1	1	1
Tannerella	1	0	1	1	1	1	1	0	1	1	1	1	1	0	1	0	1	0	1	0	0	1	0	0	1	1	1	1	1	0	1	1	1	1	1	1	1	1	1	1	1	1	0	1	1	1	1	1	0
Aggregatibacter	1	0	1	0	0	1	1	0	1	1	0	1	1	0	1	1	1	1	0	0	1	1	1	1	0	1	1	1	1	1	1	1	1	1	1	1	1	1	1	1	1	0	1	1	1	0	1	0	0
Stenotrophomonas	1	0	1	1	1	0	1	0	1	0	0	1	1	0	1	1	1	0	1	0	1	1	0	1	1	1	0	0	1	0	1	1	1	1	1	1	1	1	0	1	1	0	1	1	1	1	1	1	1
SR1_[G-1]	1	0	1	0	0	0	0	0	1	1	0	1	1	1	1	0	0	1	1	1	1	1	0	0	0	1	1	1	1	0	1	1	1	1	1	1	1	0	1	1	1	1	0	1	1	1	1	1	1
Cardiobacterium	1	1	1	1	1	1	1	1	1	1	1	1	0	0	1	0	0	0	0	0	1	1	0	0	0	0	1	0	1	0	1	1	1	1	1	1	1	1	1	1	1	0	1	1	1	0	1	0	0
Propionibacterium	1	0	1	0	0	0	1	0	1	1	1	1	1	0	1	0	0	1	0	0	1	1	0	0	0	1	1	1	1	0	1	1	1	1	1	1	1	0	0	1	1	1	0	1	0	1	0	1	0
Kingella	0	1	1	0	0	1	0	0	1	1	1	1	1	1	1	1	0	1	0	0	1	0	0	0	0	1	1	1	1	1	1	1	0	1	1	1	1	1	1	1	0	0	1	0	1	0	1	1	0
Parvimonas	1	1	1	1	1	1	1	0	1	1	1	0	1	1	1	0	1	0	0	1	1	1	0	0	0	0	1	0	0	0	1	0	1	1	1	1	1	1	0	1	0	0	0	1	0	0	1	1	1
Treponema	1	1	1	0	1	0	1	1	1	1	1	1	1	0	1	0	1	0	1	0	1	0	1	0	1	1	1	1	1	1	1	1	1	1	1	1	1	0	1	1	0	0	0	1	1	0	1	1	1
Lachnospiraceae_[G-2]	1	0	1	0	0	1	0	0	0	0	0	0	0	1	1	0	1	0	1	1	1	0	1	0	1	1	1	1	0	1	1	1	1	1	0	0	1	0	1	1	0	1	0	1	1	0	0	0	1
Eikenella	1	0	0	1	0	1	0	0	1	0	1	0	1	0	1	0	1	1	1	0	0	0	1	0	1	1	1	1	0	0	1	1	1	1	1	1	1	1	1	1	1	0	0	1	1	0	0	0	0
Dialister	0	0	1	1	1	1	0	0	1	0	1	1	1	1	1	0	1	0	0	0	1	0	0	0	1	1	0	0	0	0	0	0	1	1	1	1	1	0	0	1	1	0	0	1	1	0	1	0	0
Bacteroidales_[G-2]	1	0	1	0	0	0	0	0	1	1	1	0	1	0	0	0	1	1	1	0	1	1	0	0	0	0	1	1	1	0	1	1	0	0	1	0	1	0	1	1	0	1	0	1	1	0	0	0	1
Butyrivibrio	1	1	0	0	0	1	1	0	0	0	1	0	1	0	1	0	1	0	0	1	0	0	1	1	1	1	0	0	1	0	1	0	1	1	0	1	1	1	0	0	0	0	0	1	1	0	1	0	1
Peptostreptococcaceae_[XI][G-7]	1	0	1	0	0	1	1	0	0	0	0	1	1	0	1	0	0	0	1	0	0	1	0	0	1	1	1	0	1	0	1	1	0	1	1	1	1	0	0	1	1	0	0	0	1	0	1	0	1
Peptostreptococcaceae_[XI][G-9]	1	0	1	0	0	1	1	0	1	0	1	0	1	0	0	1	0	0	0	0	1	1	0	0	0	1	1	0	0	0	1	0	1	1	1	1	1	0	0	1	0	0	0	1	0	0	1	1	0
Lachnospiraceae_[G-3]	1	0	1	0	0	0	1	0	1	0	0	0	1	1	1	0	0	0	1	0	0	0	0	1	0	0	1	0	1	0	1	0	0	0	1	1	1	0	1	1	1	0	0	0	1	0	0	0	0
Olsenella	1	0	1	1	0	0	1	0	1	0	1	1	1	1	1	0	1	0	1	0	1	1	0	0	1	1	1	0	1	0	1	1	0	0	1	1	1	0	1	0	0	1	0	0	0	0	1	0	1
Scardovia	0	1	1	1	0	1	0	1	1	0	1	1	0	1	0	1	1	0	0	0	0	0	0	0	0	0	1	0	1	0	1	0	0	0	0	1	1	0	1	0	1	1	0	1	0	0	1	0	1
TM7_[G-5]	1	0	0	0	0	1	0	0	1	0	1	0	0	0	1	0	0	0	0	0	0	0	0	0	0	1	0	0	0	0	0	0	0	0	0	1	1	0	1	0	0	0	0	0	0	0	0	1	1
Staphylococcus	0	0	0	0	0	0	0	0	1	1	0	0	0	0	0	0	0	0	0	0	0	1	0	0	0	0	0	0	1	0	0	0	0	0	1	0	1	0	0	0	0	0	0	0	1	0	1	0	0
Number of genera detected	51	34	51	39	37	47	39	36	51	42	48	45	50	41	51	36	44	38	44	37	44	45	39	38	43	48	49	39	49	34	52	47	46	49	50	52	55	39	47	50	44	39	37	49	49	34	49	39	43
[truncated: 47 more columns]
