# Supplementary material for: Salivary Oral Microbiome of Children With Juvenile Idiopathic Arthritis: A Norwegian Cross-Sectional Study
Source: Front Cell Infect Microbiol. 2020 Nov 4;10:602239. doi: 10.3389/fcimb.2020.602239 (PMC7672027; doi:10.3389/fcimb.2020.602239)
Supplement: Supplementary Data Sheet 1 — Sequencing and data processing statistics. [file DataSheet_1.zip › Data Sheet 3.XLSX]

## Sheet: Relative abundances
Class	Healthy	Healthy	Healthy	Healthy	Healthy	Healthy	Healthy	Healthy	Healthy	Healthy	Healthy	Healthy	Healthy	Healthy	Healthy	Healthy	Healthy	Healthy	Healthy	Healthy	Healthy	Healthy	Healthy	Healthy	Healthy	Healthy	Healthy	Healthy	Healthy	Healthy	Healthy	Healthy	Healthy	Healthy	JIA	JIA	JIA	JIA	JIA	JIA	JIA	JIA	JIA	JIA	JIA	JIA	JIA	JIA	JIA
ID	H1	H2	H3	H4	H5	H6	H7	H8	H9	H10	H11	H12	H13	H14	H15	H16	H17	H18	H19	H20	H21	H22	H23	H24	H25	H26	H27	H28	H29	H30	H31	H32	H33	H34	I2	I3	I4	I5	I6	I7	I8	I9	N1	N2	N3	N4	N5	N6	N7
Firmicutes	0.383366	0.319927	0.30713	0.274714	0.280507	0.448044	0.439515	0.414431	0.484315	0.131508	0.334038	0.35004	0.355944	0.338289	0.334846	0.40029	0.23673	0.220639	0.323783	0.216804	0.250153	0.371771	0.290845	0.400522	0.245524	0.367673	0.180897	0.322975	0.254363	0.183731	0.340724	0.306304	0.313715	0.306727	0.248255	0.269858	0.408883	0.469291	0.24425	0.300236	0.20115	0.198475	0.420487	0.432846	0.390256	0.35499	0.514403	0.383854	0.327191
Bacteroidetes	0.190138	0.313241	0.218775	0.366005	0.171165	0.166466	0.142769	0.345976	0.0771656	0.376437	0.401504	0.19896	0.34536	0.430258	0.348434	0.182381	0.22014	0.312694	0.270148	0.422235	0.367602	0.108118	0.28747	0.246067	0.378556	0.229324	0.38694	0.148954	0.243923	0.398398	0.163104	0.3733	0.313759	0.275535	0.306063	0.317274	0.325584	0.0930566	0.412374	0.326728	0.410819	0.399346	0.103356	0.30426	0.186213	0.239409	0.105998	0.096755	0.334081
Actinobacteria	0.162534	0.228852	0.223485	0.333221	0.278662	0.27796	0.357998	0.136679	0.225861	0.0907708	0.149687	0.130714	0.116054	0.198191	0.143559	0.191855	0.133799	0.19032	0.132675	0.0672448	0.112264	0.324354	0.0649473	0.293422	0.0771626	0.0994247	0.0727096	0.13756	0.160939	0.0560616	0.200709	0.244417	0.102115	0.119003	0.0851035	0.140396	0.149486	0.202004	0.0510087	0.0729047	0.0380273	0.0965142	0.289014	0.174388	0.275364	0.215951	0.232573	0.273249	0.237782
Proteobacteria	0.120068	0.122581	0.145688	0.0112643	0.156401	0.0311908	0.0369972	0.0168825	0.178608	0.273496	0.0815756	0.265617	0.14211	0.0179338	0.0846393	0.21088	0.35326	0.230685	0.131969	0.224481	0.187919	0.121587	0.308264	0.0365148	0.20693	0.191927	0.148148	0.288792	0.294445	0.201005	0.251963	0.0378245	0.166235	0.177172	0.222644	0.164822	0.0402291	0.182391	0.152959	0.257161	0.246381	0.158824	0.172519	0.018137	0.0154445	0.0853	0.0919067	0.122279	0.0181061
Fusobacteria	0.129925	0.00749671	0.0942017	0.0102555	0.102422	0.0596243	0.0204176	0.0742368	0.0275479	0.124408	0.0242077	0.0478082	0.0346481	0.0107296	0.0780166	0.0143643	0.0545165	0.0445662	0.115737	0.0523173	0.0756559	0.0721402	0.0436133	0.012552	0.0896171	0.106976	0.191813	0.0932256	0.0448068	0.159705	0.0406272	0.0309023	0.0851139	0.10845	0.0990981	0.0748144	0.0345255	0.0502505	0.133759	0.0382892	0.098774	0.115904	0.012787	0.0283734	0.115897	0.100796	0.0460157	0.0886427	0.0296427
Saccharibacteria_(TM7)	0.0118996	0.00780063	0.00990742	0.00453934	0.0106113	0.0167155	0.0019957	0.0115634	0.00587215	0.00287356	0.00895255	0.00512746	0.00529216	0.00429184	0.00984842	0.000229218	0.00139581	0.000913242	0.0231475	0.0167757	0.00518609	0.00147602	0.00459087	0.0109218	0.00130571	0.00368572	0.0124756	0.00103584	0.00137164	0.000785176	0.00240295	0.00708694	0.0184048	0.0126995	0.0380088	0.0319395	0.0408018	0.00300644	0.00521184	0.00354762	0.00277066	0.0294118	0.00183681	0.0413922	0.0154445	0.00312767	0.00511286	0.0348239	0.0519148
SR1	0.00171089	0	0.000324834	0	0	0	0	0	0.000433515	0.000338066	0	0.00144436	0.000311303	0.00030656	0.000570923	0	0	0.000182648	0.00141143	0.000142167	0.000305064	0.000553506	0	0	0	8.99e-05	0.00623782	0.00704371	7.62e-05	0	4.95e-05	8.24e-05	0.000285175	7.76e-05	0.000760368	0.000687193	0.000374007	0	0.000336247	0.00107058	0.00207799	0.00152505	0	0.000131237	0.00113009	0.0004265	0.000124704	0.000197863	0.000480692
Spirochaetes	0.000357499	0.000101307	0.00048725	0	0.000230681	0	0.000307031	0.000231267	0.000197052	0.000169033	3.58e-05	0.000288871	0.000280173	0	8.56e-05	0	0.000159521	0	0.00112915	0	0.000915192	0	0.000270051	0	0.000903955	0.000898957	0.000779727	0.000414336	7.62e-05	0.00031407	0.000421136	8.24e-05	0.000372922	0.000336239	6.74e-05	0.000209146	0.000116877	0	0.000100874	6.3e-05	0	0	0	0.000472453	0.00025113	0	0.00386582	0.000197863	0.000801154
[truncated: 47 more columns]

## Sheet: Detection frequencies
Class	Healthy	Healthy	Healthy	Healthy	Healthy	Healthy	Healthy	Healthy	Healthy	Healthy	Healthy	Healthy	Healthy	Healthy	Healthy	Healthy	Healthy	Healthy	Healthy	Healthy	Healthy	Healthy	Healthy	Healthy	Healthy	Healthy	Healthy	Healthy	Healthy	Healthy	Healthy	Healthy	Healthy	Healthy	JIA	JIA	JIA	JIA	JIA	JIA	JIA	JIA	JIA	JIA	JIA	JIA	JIA	JIA	JIA
ID	H1	H2	H3	H4	H5	H6	H7	H8	H9	H10	H11	H12	H13	H14	H15	H16	H17	H18	H19	H20	H21	H22	H23	H24	H25	H26	H27	H28	H29	H30	H31	H32	H33	H34	I2	I3	I4	I5	I6	I7	I8	I9	N1	N2	N3	N4	N5	N6	N7
Firmicutes	1	1	1	1	1	1	1	1	1	1	1	1	1	1	1	1	1	1	1	1	1	1	1	1	1	1	1	1	1	1	1	1	1	1	1	1	1	1	1	1	1	1	1	1	1	1	1	1	1
Bacteroidetes	1	1	1	1	1	1	1	1	1	1	1	1	1	1	1	1	1	1	1	1	1	1	1	1	1	1	1	1	1	1	1	1	1	1	1	1	1	1	1	1	1	1	1	1	1	1	1	1	1
Actinobacteria	1	1	1	1	1	1	1	1	1	1	1	1	1	1	1	1	1	1	1	1	1	1	1	1	1	1	1	1	1	1	1	1	1	1	1	1	1	1	1	1	1	1	1	1	1	1	1	1	1
Proteobacteria	1	1	1	1	1	1	1	1	1	1	1	1	1	1	1	1	1	1	1	1	1	1	1	1	1	1	1	1	1	1	1	1	1	1	1	1	1	1	1	1	1	1	1	1	1	1	1	1	1
Fusobacteria	1	1	1	1	1	1	1	1	1	1	1	1	1	1	1	1	1	1	1	1	1	1	1	1	1	1	1	1	1	1	1	1	1	1	1	1	1	1	1	1	1	1	1	1	1	1	1	1	1
Saccharibacteria_(TM7)	1	1	1	1	1	1	1	1	1	1	1	1	1	1	1	1	1	1	1	1	1	1	1	1	1	1	1	1	1	1	1	1	1	1	1	1	1	1	1	1	1	1	1	1	1	1	1	1	1
SR1	1	0	1	0	0	0	0	0	1	1	0	1	1	1	1	0	0	1	1	1	1	1	0	0	0	1	1	1	1	0	1	1	1	1	1	1	1	0	1	1	1	1	0	1	1	1	1	1	1
Spirochaetes	1	1	1	0	1	0	1	1	1	1	1	1	1	0	1	0	1	0	1	0	1	0	1	0	1	1	1	1	1	1	1	1	1	1	1	1	1	0	1	1	0	0	0	1	1	0	1	1	1
Number of phyla detected	8	7	8	6	7	6	7	7	8	8	7	8	8	7	8	6	7	7	8	7	8	7	7	6	7	8	8	8	8	7	8	8	8	8	8	8	8	6	8	8	7	7	6	8	8	7	8	8	8
[truncated: 47 more columns]
