# Supplementary material for: Salivary Oral Microbiome of Children With Juvenile Idiopathic Arthritis: A Norwegian Cross-Sectional Study
Source: Front Cell Infect Microbiol. 2020 Nov 4;10:602239. doi: 10.3389/fcimb.2020.602239 (PMC7672027; doi:10.3389/fcimb.2020.602239)
Supplement: Supplementary Data Sheet 1 — Sequencing and data processing statistics. [file DataSheet_1.zip › Data Sheet 4.XLSX]

## Sheet: Relative abundances
Class	Healthy	Healthy	Healthy	Healthy	Healthy	Healthy	Healthy	Healthy	Healthy	Healthy	Healthy	Healthy	Healthy	Healthy	Healthy	Healthy	Healthy	Healthy	Healthy	Healthy	Healthy	Healthy	Healthy	Healthy	Healthy	Healthy	Healthy	Healthy	Healthy	Healthy	Healthy	Healthy	Healthy	Healthy	JIA	JIA	JIA	JIA	JIA	JIA	JIA	JIA	JIA	JIA	JIA	JIA	JIA	JIA	JIA
ID	H1	H2	H3	H4	H5	H6	H7	H8	H9	H10	H11	H12	H13	H14	H15	H16	H17	H18	H19	H20	H21	H22	H23	H24	H25	H26	H27	H28	H29	H30	H31	H32	H33	H34	I2	I3	I4	I5	I6	I7	I8	I9	N1	N2	N3	N4	N5	N6	N7
Prevotella melaninogenica	0.0800031	0.00962415	0.0540848	0.135171	0.0567474	0.0892642	0.0268652	0.206984	0.0239615	0.212137	0.187968	0.0568354	0.0983719	0.170907	0.0864948	0.136079	0.112383	0.200913	0.0770642	0.173728	0.0704698	0.0677122	0.174183	0.169207	0.227822	0.0918734	0.175828	0.0393619	0.123828	0.166928	0.0364159	0.0758138	0.0973106	0.111192	0.0699058	0.132135	0.191036	0.0144596	0.0889038	0.0312149	0.132645	0.0440087	0.0515012	0.0907898	0.013561	0.0339778	0.0422746	0.0455085	0.127704
Haemophilus parainfluenzae	0.0694824	0.119036	0.0734124	0.00655683	0.126182	0.0189557	0.0291679	0.00763182	0.100024	0.233942	0.0720143	0.0893334	0.0567195	0.0101165	0.0477292	0.170538	0.279322	0.140091	0.110797	0.215809	0.118365	0.0793358	0.274237	0.0123889	0.185888	0.107156	0.0964912	0.105449	0.12078	0.188442	0.203929	0.0229913	0.119313	0.123296	0.168763	0.119676	0.0319074	0.0397996	0.146671	0.16445	0.211124	0.131155	0.084917	0.012625	0.00652938	0.0484788	0.0572391	0.0322517	0.0121775
Rothia mucilaginosa	0.0290085	0.0354574	0.121	0.0825488	0.185928	0.00965018	0.183451	0.043247	0.151651	0.0214672	0.0138227	0.0685347	0.0285154	0.0499693	0.0334561	0.0799969	0.0307876	0.122009	0.0151023	0.0122263	0.043014	0.240959	0.0178234	0.103757	0.0295794	0.0265192	0.0337232	0.0984048	0.105235	0.0249686	0.108083	0.123857	0.0273768	0.0369087	0.0133979	0.0185393	0.0169238	0.104939	0.00282448	0.00272894	0.00110826	0.00348584	0.177252	0.00488202	0.0506027	0.0700881	0.0529991	0.10368	0.0176254
Porphyromonas sp. oral taxon 279	0.0554378	0.000202614	0.00357317	0.0070612	0.00507497	0.00740996	0.00322383	0.0411656	0.00867029	0.0365112	0.0195166	0.112443	0.208387	0.00613121	0.15335	0.0103148	0.0649651	0.0485845	0.151023	0.19491	0.104637	0.0166052	0.026195	0.00529791	0.0766855	0.0415318	0.0692008	0.0507562	0.0843557	0.136149	0.0453341	0.00535641	0.0947659	0.0481856	0.0138695	0.0370337	0.0651239	0.0127416	0.198991	0.244083	0.207453	0.113072	0.00868951	0.0469041	0.0803616	0.124822	0.0144656	0.018797	0.0631309
Prevotella histicola	0.00480069	0.23797	0.0386552	0.201412	0.0848904	0.0360159	0.100399	0.03284	0.00922204	0.0229885	0.0989794	0.000288871	0.0042026	0.222716	0.0352545	0.0249847	0.0117647	0.0286758	0.00606916	0.0126528	0.104332	0.0116236	0.0411828	0.0308909	0.0366102	0.020676	0.0120858	0.000414336	0.0073916	0.0431847	0.0486041	0.19555	0.0603913	0.0525308	0.0820043	0.0873034	0.0326905	0.034073	0.0602892	0.00422986	0	0.155991	0.0353939	0.0782435	0.0209694	0.0267273	0.024442	0.0108825	0.0515943
Actinomyces odontolyticus	0.0537525	0.0321143	0.0695144	0.12273	0.033218	0.0287782	0.0323918	0.0444033	0.0244739	0.0125085	0.0430797	0.0205821	0.0390686	0.0303495	0.0290029	0.0935972	0.0321835	0.0389041	0.0200423	0.0261587	0.0161684	0.0289668	0.0182285	0.0606406	0.0199623	0.0194175	0.00916179	0.0182308	0.029033	0.0163317	0.00800159	0.018459	0.0202474	0.0114063	0.0161314	0.0178521	0.00926835	0.0296349	0.0354741	0.0449226	0.0137148	0.0379085	0.0401272	0.00850416	0.0340281	0.0348308	0.0364135	0.0512465	0.134113
Veillonella parvula group	0.0404484	0.0304934	0.0290726	0.0427034	0.0246828	0.052559	0.0911882	0.0413969	0.0269173	0.0150439	0.0299731	0.0327869	0.0325623	0.0318823	0.0267763	0.0298747	0.0115653	0.00894977	0.0117149	0.0147853	0.0115924	0.0429889	0.0259249	0.0383894	0.0342498	0.0358684	0.0230019	0.0219598	0.014707	0.018059	0.0297273	0.0351875	0.0249638	0.0134754	0.0415219	0.026203	0.0268583	0.0158912	0.0576328	0.0210758	0.0309621	0.0143791	0.0438008	0.0323893	0.0190859	0.0231732	0.0712059	0.0350218	0.0280404
Streptococcus infantis	0.0578637	0.00709148	0.0206269	0.013618	0.0136101	0.0470446	0.0213387	0.0441721	0.0303854	0.0295808	0.00143241	0.038781	0.00610155	0.0197731	0.0369387	0.0158924	0.0272782	0.0239269	0.0494001	0.019619	0.0308115	0.0247232	0.0186335	0.0177684	0.0125298	0.012945	0.00604288	0.0366687	0.0174503	0.0204146	0.0120891	0.00716934	0.0327074	0.0144324	0.00674707	0.00734997	0.0567789	0.110093	0.0174512	0.124818	0.0222345	0.0139434	0.0370894	0.0561432	0.01444	0.0591413	0.0273101	0.0296795	0.0149015
Granulicatella adiacens	0.0171089	0.00861108	0.0162417	0.0193342	0.0246828	0.0227469	0.0471293	0.0367715	0.0560416	0.00845166	0.00601611	0.0360367	0.039878	0.0496628	0.0341983	0.0328545	0.0177866	0.0268493	0.0114326	0.0200455	0.023795	0.0326568	0.0213341	0.0180944	0.0196359	0.0173499	0.0251462	0.0167806	0.0353578	0.0172739	0.0182823	0.0150803	0.0309744	0.0436852	0.0331867	0.0152826	0.0277232	0.0343593	0.0067922	0.0137917	0.0172474	0.0237473	0.0251501	0.033098	0.0307634	0.024737	0.0309265	0.047685	0.0418202
Streptococcus parasanguinis II	0.00482623	0.034343	0.044827	0.0455615	0.0265283	0.0291229	0.0434449	0.0136448	0.0387404	0.0025355	0.0425783	0.00231097	0.0334029	0.0513489	0.0123034	0.0793093	0.00291127	0.0160731	0.00832745	0.00454933	0.0109823	0.0169742	0.0108021	0.0511859	0.00888889	0.00170802	0.00350877	0.0120157	0.0156976	0.00800879	0.0194466	0.0177998	0.0248761	0.00574192	0.0181815	0.0208249	0.0259701	0.0156049	0.0186281	0.000136447	0.000484865	0.00784314	0.0625927	0.0435182	0.0237318	0.0156383	0.0467639	0.0164226	0.0257971
Neisseria flavescens|subflava	0.0462961	0.000405227	0.0321585	0.000336247	0.00922722	0.00706531	0	0.00624422	0.00965555	0.00760649	0.000680394	0.157363	0.047287	0.00337216	0.0145014	0.0246791	0.0624526	0.0171689	0.015808	0.00113733	0.0515558	0.0123616	0.00688631	0.00195615	0.0128562	0.0567242	0.00311891	0.142946	0.124895	0.00392588	0.0272748	0.00255459	0.028715	0.0203812	0.000115499	0.0252767	0.00482702	0.0224767	0.00265636	0.0673209	0.0246589	0.0139434	0.0607559	0.00115489	0.00075339	0.0200455	0.0148398	0.0741987	0.000640923
Streptococcus salivarius	0.00571998	0.0183365	0.0224135	0.0186617	0.00253749	0.00224022	0.0432914	0.00531915	0.036967	0.000169033	0.0127484	0.00700513	0.0034866	0.01916	0.012703	0.0467604	0.00582253	0.0297717	0.00352858	0.00568666	0.0314216	0.0837638	0.0565757	0.0385524	0.0109228	0.0164509	0.00467836	0.00683654	0.0172217	0.0103643	0.0535338	0.0202719	0.0184048	0.00574192	0.0359106	0.00485517	0.00963067	0.00801718	0.0032616	0.00125951	0.00415599	0.00087146	0.0409043	0.0144361	0.0110497	0.000995166	0.0364135	0.0015829	0.0184265
Leptotrichia sp. oral taxon 215	0.0757897	0.000709148	0.003898	0.00184936	0.0214533	0.0373945	0	0.0575856	0.00133995	0.066092	0.0180842	0.00743843	0.00460729	0.00398528	0.0296309	0.00106968	0.0349352	0.00876712	0.0772054	0.00739266	0.0164735	0.00479705	0.00189036	0.00114109	0.0408035	0.0459367	0.0111111	0.0229956	0.0145546	0.0563756	0.0069859	0.00403791	0.0426447	0.0216745	0.0207321	0.0152079	0.0101099	0.00472441	0.0542703	0.00432432	0.0438457	0.0433551	0.00120099	0.00782173	0.020216	0.0396645	0.00461404	0.0267115	0.00576831
Atopobium parvulum	0.0220628	0.039611	0.011694	0.0469065	0.0161476	0.0823712	0.069389	0.029371	0.00248286	0.00726843	0.0370278	0.00346645	0.0076892	0.0513489	0.0158146	0.00336186	0.00414756	0.00310502	0.0179252	0.00611317	0.00579622	0.0177122	0.00715636	0.0831364	0.00225989	0.00818051	0.00506823	0.00352186	0.00342909	0.00251256	0.00668863	0.00980634	0.0191506	0.00786282	0.0146395	0.0100091	0.034432	0.000286328	0.00443847	0.00185778	0.00367112	0.0135076	0.0387142	0.0787947	0.0433199	0.0314188	0.0163362	0.0391769	0.0251562
Fusobacterium periodonticum	0.0160108	0.000506534	0.0430404	0	0.0479815	0.0013786	0.00122812	0.00208141	0.00358635	0.0250169	0.00111012	0.0306926	0.0163123	0.00030656	0.0232651	0.00871027	0.0040678	0.0193607	0.0186309	0.0160648	0.0134228	0.0132841	0.0305158	0.00244519	0.0156434	0.030205	0.0426901	0.0412264	0.0172217	0.0879397	0.0116679	0.0013185	0.0210152	0.0129064	0.0199813	0.0221993	0.00641655	0.00143164	0.0732011	0.0277303	0.0410057	0.0492375	0.00904274	0.0102627	0.0167002	0.0504691	0.00623519	0.00791452	0.000640923
Streptococcus mitis	0.00145553	0.00638233	0.0103947	0.00941493	0.0253749	0.0236085	0.0201105	0.0647549	0.0646331	0.00929682	0.0151477	0.00787174	0.0447654	0.00996321	0.0107619	0.00626528	0.000398804	0.00712329	0.00211715	0.0021325	0.0103722	0.00535055	0.00310559	0.0145896	0.00278719	0.0226537	0.0132554	0.0551067	0.0320049	0.00769472	0.000693636	0.00321384	0.0138639	0.00206916	0.0112419	0.00174786	0.0135811	0.0959198	0.00215198	0.0183364	0.0115675	0.00239651	0.0156835	0.0409985	0.0125565	0.0412283	0.000748223	0.00514444	0.00480692
Leptotrichia sp. oral taxon 417	0.00947371	0.0029379	0.00308592	0.00268998	0.0136101	0.0115458	0	0	0.00177347	0.00287356	0.0021128	0.000144436	0.000591477	0.00122624	0.00336844	0	0.00287139	0.00109589	0.0052223	0.00241683	0.0173887	0.00498155	0.00648123	0.0065205	0.0190584	0.00350593	0.00643275	0.00642221	0.00038101	0.00282663	0.00173409	0.010548	0.00234721	0.0592298	0.013523	0.0262777	0.0133357	0.0292054	0.000134499	8.4e-05	0.00138533	0.0156863	0.000494525	0.00482952	0.0553742	0	0.0130939	0.0213692	0.0137798
Actinomyces sp. oral taxon 172	0.00316642	0.0110424	0.00308592	0	0.0228374	0.0603136	0.0319312	0.00300648	0	0.000845166	0.000429722	0.007294	0.000249043	0.0219191	0.000314008	0.000229218	0.00538385	0.00438356	0.00550459	0	0.00579622	0	0	0.0233923	0.00529818	8.99e-05	0.0042885	0.00290035	0.000838223	0.00329774	0.0384225	0.0473012	0.0181415	0.0272353	0.000298372	0.0175981	0.0256545	0	0.000605245	1.05e-05	6.93e-05	0.00675381	0	0.0268511	0.0573832	0.0160648	0.0233196	0.0207756	0.0160231
Veillonella atypica	0.00388141	0.0158039	0.007796	0.00252186	0.00899654	0.0153369	0.0164262	0.00161887	0.00563569	0.00270453	0.018872	0.000216653	0.00326869	0.00827713	0.007422	0.00863386	0.000957129	0.000547945	0.00254058	0.002559	0.00366077	0.00811808	0.0117472	0.0359442	0.00451977	0.0227436	0.00253411	0.000621504	0.0035053	0.00125628	0.0127084	0.0124433	0.00633967	0.0194501	0.00692031	0.00972527	0.0113137	0.00486757	0.00739744	0.00090265	0.0119831	0.00239651	0.012787	0.0327043	0.025992	0.00184817	0.0213244	0.0150376	0.0227528
Actinomyces sp. oral taxon 180	0.03409	0	0.00243625	0.000336247	0.00138408	0.0572118	0.00122813	0.00439408	0.00169465	0.0177485	0.0347001	0.0114826	0.0182424	0.00889025	0.0196112	0	0.0488933	0.00182648	0.0283698	0.0180552	0.0076266	0.0112546	0.00958682	0.0052979	0.0138606	0.0190579	0.00584795	0.00414336	0.00220986	0.00455402	0.00304707	0.0163164	0.00548414	0.00768176	0.00231961	0.0312972	0.0241351	0.00486757	0.00137856	0.00286541	0.010667	0.0198257	0.000141293	0.00351715	0.0121798	0.012795	0.0453922	0.00771666	0.006249
Actinomyces graevenitzii	0.00921835	0.0198561	0.00259867	0.0415266	0.00807382	0.00189557	0.00552656	0.0013876	0.00173406	0.0165652	0.00100269	0.00339424	0.00140087	0.00398528	0.00373954	0.000382029	0.00414756	0.00347032	0.00155258	0.00156383	0.00732154	0.00664207	0.000810154	0.0091287	0.00173258	0.00476447	0.00194932	0.00435053	0.00335289	0.00141332	0.0256893	0.00931191	0.00386083	0.0119235	0.0250248	0.0231106	0.015755	0.00987831	0.000975118	0.000314878	0.000900464	0.00152505	0.0226775	0.0146461	0.0200904	0.0371055	0.0245667	0.0172141	0.0158628
Oribacterium sinus	0.00755854	0.0158039	0.0115316	0.00319435	0.00807382	0.00654834	0.00813632	0.00809436	0.00287696	0.00185936	0.0119964	0.0164657	0.00650624	0.0156346	0.00510976	0.0221577	0.00721835	0.00127854	0.0232886	0.00696616	0.00884686	0.0142066	0.00891169	0.0175238	0.0145135	0.0108774	0.00623782	0.00248602	0.00175265	0.0109925	0.030297	0.00354347	0.0102224	0.00923363	0.00201161	0.00628931	0.00686068	0.00443808	0.00164761	0.00273944	0.000969731	0.008061	0.00275521	0.00853041	0.0174535	0.00227467	0.0279337	0.00672735	0.0222721
Solobacterium moorei	0.0608769	0.000506534	0.00259867	0.00571621	0.00622837	0.0420472	0.00322383	0.00925069	0.000354694	0.00557809	0.0513876	0.00397198	0.00280173	0.0118026	0.00767891	0.000152812	0.00115653	0.00200913	0.0121383	0.00696616	0.00488102	0.00239852	0.00202539	0.000896569	0.00296296	0.00125854	0.00779727	0.00103584	0.00220986	0.00204146	0.00116432	0.00642769	0.00590093	0.0143289	0.00345534	0.00979997	0.0109631	0.00128848	0.021688	0.00365258	0.00422525	0.0461874	0.00254327	0.00511825	0.0148167	0.00156383	0.00698341	0.00633162	0.0256369
Streptococcus sp. oral taxon 431	0.00919282	0.00324182	0.00357317	0.00100874	0.0023068	0.0248148	0.0139699	0.00809436	0.0107196	0.00236646	0.00268577	0.0224597	0.0045139	0.00429184	0.0066798	0.00802262	0.00362911	0.0052968	0.00677488	0.00582883	0.00884686	0.0156827	0.0116122	0.0134485	0.00183302	0.0110572	0.00467836	0.0134659	0.0072392	0.0031407	0.0119157	0.00370828	0.0194577	0.00584538	0.00230036	0.0020317	0.0138382	0.00629921	0.00272361	0.00415639	0.016901	0.00631808	0.0119392	0.00916035	0.0131843	0.00909866	0.0162115	0.0191927	0.00368531
Streptococcus australis	0.0138148	0.000607841	0.00308592	0.000336247	0.00138408	0.00775461	0.00184219	0.000925069	0.0160006	0.00608519	0.00837959	0.0318481	0.0171528	0.000919681	0.0276898	0.00450795	0.0111266	0.0273973	0.0471418	0.0389537	0.00335571	0.0184502	0.00175533	0.00293422	0.0100691	0.00593312	0.000389864	0.019681	0.00990627	0.00376884	0.0104293	8.24e-05	0.0153775	0.000879394	9.62e-05	0.00401858	0.00577373	0.000429492	0.00188299	0.00295985	0.00817344	0.00087146	0.0204168	0.00270348	0.013561	0.00440717	0.00723282	0.0015829	0.000320461
Prevotella pallens	0.00546462	0.000101307	0.00146175	0.000336247	0.00784314	0.00430812	0.000614062	0.00115634	0.000118231	0.0371873	0.0172247	0.00418863	0.00112069	0.00260576	0.0148154	0	0.0040678	0.000730594	0.00112915	0.016207	0.00518609	0.000369004	0.010667	0.00431983	0.010521	0.00611291	0.00311891	0.00352186	0.00335289	0.00471105	0.0103302	0.00477956	0.0167595	0.0202778	0.0128204	0.0229463	0.0100164	0.00214746	0.0133154	0.000713723	0.0177322	0.024183	0.000565171	0.00742802	0.00841286	0.00156383	0.000374111	0.00554017	0.0121775
TM7 [G-1] sp. oral taxon 352	0.00929496	0.00780063	0.00048725	0.00268998	0.00853518	0.012752	0.00138164	0.00115634	0.000275873	0.000169033	0.00809311	0.00173323	0.00333095	0.00137952	0.00468157	0.000152812	0.00119641	0.000182648	0.0190543	0.00355417	0.00183038	0.000553506	0.00202539	0.00774309	0.000828625	0.00143833	0.0042885	0.000207168	0.000685819	0.00031407	0.00173409	0.00642769	0.0157066	0.011846	0.0278545	0.0305651	0.0375409	0.00300644	0.0036651	0.00220415	0.00249359	0.0278867	0.00148357	0.0367201	0.0138122	0	0.00124704	0.0306688	0.0483897
Streptococcus dentisani	0.00283445	0.000506534	0.00942017	0.00184936	0.000692042	0.00430812	0.00153516	0.00485661	0.033223	0.00439486	0.00823635	0.00209432	0.0144756	0.0030656	0.00356827	0.000993276	0.00151545	0.0153425	0.00282286	0.0029855	0.00884686	0.00571956	0.000810154	0.00986225	0.00308851	0.0442287	0.014425	0.0287964	0.00304808	0.00235553	0.00165977	0.00296663	0.00708551	0.0035693	0.00925917	0.00383932	0.0042777	0.0158912	0.00400134	0.0100026	0.0110134	0.00043573	0.0113034	0.0278747	0.0104219	0.0235997	0.00299289	0.000395726	0.00240346
Actinomyces lingnae [NVP]	0.00778836	0.0406241	0.003898	0.0232011	0.00645905	0.019128	0.00752226	0.00393154	0.00374399	0.00219743	0.00880931	0.00368311	0.0048252	0.0133354	0.0070509	0.00932152	0.00697906	0.00675799	0.00804517	0.00199033	0.0042709	0.00202952	0.0058061	0.00537941	0.00351538	0.00125854	0.00409357	0.000828672	0.00403871	0.00188442	0.00393886	0.00725175	0.00579125	0.00690583	0.0062947	0.0105619	0.0101099	0.00114531	0.0037996	0.00369457	0.00547205	0.00522876	0.006994	0.0221266	0.00602712	0.00781916	0.0104751	0.0271072	0.014581
Gemella sanguinis	0.00406016	0	0.00535975	0.000168124	0.00530565	0.000689299	0.00153516	0.0013876	0.00614803	0.000338066	0.00189794	0.0223153	0.00519877	0.00199264	0.0168422	0.0131418	0.00147557	0.00438356	0.00395201	0.00326983	0.00915192	0.00461255	0.00324062	0.00554242	0.0050973	0.00854009	0.00155945	0.0120157	0.00411491	0.00141332	0.0115441	0.00255459	0.00798491	0.00610403	0.00275273	0.00924722	0.00838008	0.0136006	0.0240417	0.00202571	0.00214726	0.00174292	0.0262805	0.0040946	0.0101708	0.00454933	0.00349171	0.0015829	0.00176254
Peptostreptococcus stomatis	0.0256888	0.000607841	0.00162417	0.00218561	0.00415225	0.0224022	0	0.0386216	0.000354694	0.00321163	0.00290063	0.00917166	0.00622607	0.0022992	0.00844966	7.64e-05	0.0220538	0.00182648	0.0230064	0.00199033	0.00152532	0.00756458	0.00189036	0.000326025	0.00936598	0.00260698	0.00214425	0.00145018	0.0035053	0.0031407	0.00502886	0.000494438	0.00350985	0.00369863	0.000153999	0.000896338	0.00537634	0.00171797	0.0101883	0.0123642	0.00290919	0.00413943	0.000141293	0.00307095	0.00565043	0.00142167	0.0188303	0.00237436	0
Prevotella sp. oral taxon 306	0.00263017	0.0224901	0.003898	0.000168124	0.00392157	0	0.000460547	0.000231267	0	0.000845166	7.16e-05	0	0.00158765	0.000766401	0.00793583	0.00122249	0.000717846	0	0	0.00270117	0.00366077	0.000184502	0.00175533	0.00154862	0.00115505	0.00368572	0.000389864	0	0.000533415	0	0.00237818	0.0381541	0.00557189	0.00362103	0.0232345	0	0.000338943	0	0.0095158	0.000325374	0	0.0104575	0	0.0324155	0.0143144	0	0	0.000791452	0.0115366
Campylobacter concisus	0.00204285	0.00222875	0.0152672	0.00168124	0.0122261	0.0027572	0.00230273	0.000693802	0.00236462	0.00507099	0.0059803	0.00288871	0.00221025	0.00337216	0.00359681	0.00450795	0.00534397	0.00146119	0.00211715	0.0038385	0.00488102	0.00516605	0.0202538	0.0122259	0.00600125	0.00997843	0.00623782	0.00186451	0.00457212	0.00502513	0.00740704	0.00321384	0.00785329	0.0210537	0.00708394	0.0136841	0.00132071	0.00128848	0.000806994	0.000692732	0.000692665	0.00827887	0.000706464	0.0030447	0.00263687	0.000710833	0.0032423	0.0136526	0.004166
Streptococcus vestibularis	0.000485177	0.0201601	0.0220887	0.00554808	0.000692042	0.000861623	0.00997851	0	0.00279814	0	0	0	0	0.0104231	0.0204961	0.0140587	0.0044666	0.000182648	0	0.00156383	0.000610128	0.00811808	0.00702133	0.00220067	0.00419335	0.000179791	0.000974659	0.0105656	0.00114303	0.00408292	0.000247727	0.00181294	6.58e-05	0.00675064	0.00149186	0.000179268	0.00149603	0.0015748	0	8.4e-05	0.000138533	0	0	0.0014961	0.0120542	0.001706	0.0457663	0.0484765	0.000160231
Streptococcus sp. oral taxon 423	0.000868211	0.00131699	0.00406042	0.00504371	0.000461361	0.0168878	0.00475898	0.0131822	0.0173012	0.00828262	0.0129991	0.00361089	0.0258071	0.00429184	0.00656561	0.00122249	0.000438684	0.0126027	0.000705716	0.00113733	0.00457596	0.00498155	0.000540103	0.00105958	0.00401758	0.00907947	0.00545809	0.00352186	0.000990627	0.00376884	9.91e-05	0.000494438	0.000658097	0.00150014	0.0119445	0.000373474	0.0135577	0.0144596	0.00134499	0.0113671	0.00332479	0.00130719	0.00204875	0.00748051	0.0053993	0.0227467	0.00187056	0.000791452	0.008332
Mogibacterium diversum	0.0111846	0.0073954	0.001949	0.0099193	0.00207612	0.00585904	0.00138164	0.00300648	7.88e-05	0.00388776	0.00762757	0.000433307	0.00093391	0.0131821	0.00279752	0.00145171	0.00490528	0.000730594	0.00409316	0.005118	0.00122026	0.00166052	0.00148528	0.00431983	0.000954175	0.00305646	0.00175439	0.000414336	0.000838223	0.00172739	0.00237818	0.00453234	0.00414601	0.00832838	0.00175173	0.00342102	0.0120617	0.000429492	0.00258911	0.000377854	0.0014546	0.00283224	0.00176616	0.0123363	0.00464591	0.00184817	0.0109739	0.0140483	0.0203493
Streptococcus sp. oral taxon 064	0.00229821	0.00111437	0.00211142	0.00134499	0.00276817	0.0129243	0.00537304	0.0124884	0.0113108	0.0045639	0.00483438	0.0103994	0.00572798	0.00904353	0.00362536	0.00114609	0.000478564	0.00383562	0.00635145	0.001706	0.00579622	0.00276753	0.00135026	0.00407531	0.000903955	0.0151924	0.00545809	0.00352186	0.00251467	0.00408292	0.000891818	0.00107128	0.00743649	0.000724207	0.00939392	0.000866461	0.00576204	0.00343593	0.00262273	0.032275	0.00325552	0.00108932	0.00522784	0.00430457	0.00075339	0.0190503	0.00236937	0.00277008	0.00192277
Prevotella nanceiensis	0.00163428	0.000101307	0.000974501	0.000168124	0.000230681	0.00120627	0	0.00508788	0.000512335	0.00726843	0.000286482	0.00267206	0.00199234	0.000919681	0.00114185	0.000764059	0.00414756	0.00913242	0.00112915	0.0004265	0.00549115	0.00147602	0.00175533	0.000326025	0.0086629	0.00134844	0.00292398	0.00704371	0.00205746	0.0216709	0.00324523	0	0.00243496	0.00134495	0.0142545	0.00492986	0.00149603	0.00071582	0.00806994	0.0261244	0.0176629	0.0100218	0.000211939	0.0060894	0.00163235	0.00284333	0.00236937	0.000395726	0.000320461
Prevotella salivae	0.000331963	0.0286698	0.000649667	0.00252186	0.00207612	0.0013786	0.000767578	0.000462535	0.000275873	0.00338066	0.0112444	0.000866614	0.000529216	0.0105763	0.00573777	0.00168093	0.00590229	0.000365297	0.00169372	0.00326983	0.00335571	0.000922509	0.00918174	0.0178499	0.000401758	0.00350593	0.00311891	0.000207168	0.00160024	0.000471106	0.00696113	0.0271941	0.00669065	0.00300029	0.0059097	0.00788778	0.00549322	0.0020043	0.00447209	0.000398845	0.00401745	0.0117647	0.00317909	0.00826793	0.00577599	0.000568666	0.00199526	0.00277008	0.0195481
Leptotrichia sp. oral taxon 221	0	0	0	0.00117687	0.00507497	0.00172325	0	0.0013876	0.000197052	0.000338066	0	0.00064996	0.000249043	0.00321888	0.0033399	0.00244499	0.00634098	0	0.00818631	0.0109468	0	0.0105166	0.00094518	0	0.0061268	0	0.00136452	0.0045577	0.00281948	0.00141332	0.00797681	0.00593325	0.00925723	0.00325893	0.00323397	0.00165823	0.00130902	0	0.00184936	0.000136447	0	0.00392157	7.06e-05	0.00107614	0.00678051	0	0.00573638	0.028888	0
Stomatobaculum sp. oral taxon 097	0.0105973	0	0.000324834	0	0	0.0217129	0.000767578	0.000925069	0	0.000845166	0.012641	0.00245541	0.00423373	0.000766401	0.00970569	0.000305623	0.00566301	0.000913242	0.00889202	0.00241683	0.00823673	0	0.00486092	0.000815062	0.00532329	0.00970874	0.00155945	0.000621504	0.00129543	0.0120917	0.00386454	0.000576844	0.0024569	0.000620749	9.62e-06	0.00129969	0.00510753	0.00128848	0.0137189	0.00122802	0.00422525	0.0087146	0.000494525	0.00335967	0.00389252	0	0.000997631	0.000197863	0.00128185
Streptococcus sp. oral taxon 066	0.0116187	0.00162091	0.000162417	0.00302623	0	0.00224022	0.00245625	0.00393154	0.0037834	0.00321163	0.000393912	0.0174045	0.0109579	0.000459841	0.00473866	0.000534841	0.00961117	0.00456621	0.00451658	0.00440717	0.0112874	0.000922509	0.00108021	0.0026082	0.002285	0.00512406	0.00136452	0.00538637	0.00838223	0.00392588	0.00906681	8.24e-05	0.00598868	0.0182345	0.000327247	0.0020317	0.00414913	0.00071582	0.000134499	0.00157439	0.00221653	0.00261438	0.00614624	0.00131237	0.00464591	0.0021325	0.0179574	0.00336367	0.00112162
Stomatobaculum longum	0	0.0181339	0.00714634	0.00218561	0.00299885	0.000861623	0.000460547	0	0.000275873	0.000338066	0.00852283	0	0.00108956	0.00613121	0.00188405	7.64e-05	0	0	0.000141143	0.00355417	0.000305064	0.000922509	0	0.00114109	0.000778406	0.000539374	0.00116959	0	0.000228606	0	0.00138727	0.00716934	0.00346598	0.00499185	0.00771918	0.00262926	0.0110916	0.00658554	0.000941493	1.05e-05	0	0.00130719	0.000211939	0.0150135	0.019337	0	0.00486345	0.000791452	0.016664
Prevotella sp. oral taxon 313	0.000689461	0.00344443	0.000812084	0.00319435	0.00138408	0.00361882	0	0.000462535	0.000275873	0.00659229	0.0408953	0	0.00133861	0.00398528	0.0103052	0.000152812	0.00378863	0	0.00112915	0.00526016	0.000305064	0	0.00864164	0.00220067	0.00409291	0.00809062	0.000584795	0.000207168	0.000152404	0.00031407	0.0013625	0.0112073	0.00423376	0.00540569	0.00191536	0.0052884	0.00158953	0.000143164	0.00349697	0.000356862	0.00962804	0.00827887	7.06e-05	0.0160897	0.00527373	0.000142167	0.000623519	0.000395726	0.0195481
Oribacterium asaccharolyticum	0.00554123	0.0014183	0.00113692	0	0.00530565	0.00292952	0.00107461	0.00601295	0.000157642	0.000676133	0.00222023	0.00382754	0.00090278	0.00183936	0.00248351	0.000305623	0.0063011	0.00127854	0.0217361	0.00113733	0.00152532	0.00276753	0.00310559	0.00220067	0.00482109	0.00224739	0.000974659	0.00248602	0.000304808	0.00612437	0.00198182	0.000741656	0.00166718	0.00504358	7.7e-05	0.00109055	0.0014259	0.00071582	0.00141224	0.000850171	0.000900464	0.00239651	0.000282586	0.002546	0.00565043	0.0012795	0.00847986	0.0053423	0.00400577
Lautropia mirabilis	7.66e-05	0	0.00129933	0.000672495	0.00138408	0.00103395	0	0.000925069	0.00315283	0.0035497	0.000358102	0.0028165	0.00146313	0.000459841	0.00142731	0.00244499	0.00251246	0.00237443	0.00112915	0.00184817	0.00183038	0.0132841	0.00243046	0.000489037	0.000276208	0.00467458	0.0120858	0.00559354	0.00480073	0.00031407	0.00656477	0.00412031	0.000504541	0.0051729	0.00411946	0.00185243	0.000666199	0.0219041	3.36e-05	0.0127945	0.00325552	0.0043573	0.000353232	0.000288721	0.00276243	0.00952516	0.00673401	0.000593589	0
Streptococcus parasanguinis I	0.00464748	0.00192483	0.0029235	0.00218561	0.00161476	0.00344649	0.0141234	0.000693802	0.00224639	0.0010142	0.00125336	0.00209432	0.000840519	0.000919681	0.00205532	0.0168857	0.000917248	0.000182648	0.00677488	0.00710833	0.00122026	0.00498155	0.00189036	0.00790611	0.00112994	0.00242718	0.00136452	0.00124301	0.00106683	0.0058103	0.00924022	0.000741656	0.00256658	0.00253472	0.00170361	0.0131015	0.00971248	0.00128848	0.00292535	0.000136447	0.00131606	0.00413943	0.00748852	0.00102365	0.00075339	0.000568666	0.000748223	0.000197863	0.00576831
Capnocytophaga leadbetteri	0.00758408	0.000101307	0.003898	0.00336248	0.000461361	0.00172325	0.000307031	0.00254394	0.00358635	0.00726843	0.000179051	0.000866614	0.00305077	0.00030656	0.00202678	0	0.000119641	0.00109589	0.00310515	0.000568666	0.0100671	0.000738007	0.000675128	8.15e-05	5.02e-05	0.00188781	0.0216374	0.00497203	0.00175265	0.000157035	0.00091659	0.000824063	0.00188654	0.000336239	0.0444286	0.000403352	0.000292193	0.00257695	0.00147949	0.000734715	0.00332479	0.000217865	7.06e-05	0.000419959	0.000627825	0.00881433	0	0.000989315	0.00320462
Bergeyella sp. oral taxon 322	0.00421338	0.000405227	0.00422284	0.000336247	0.000922722	0.00120627	0	0.0124884	0.00240404	0.00135227	0.000931065	0.00274428	0.00516764	0.00168608	0.00196968	0.00198655	0.00494516	0.00767123	0.00776288	0.00355417	0.00305064	0.000184502	0.00189036	0.000570544	0.00364093	0.00449479	0.00487329	0.00393619	0.00205746	0.00486809	0.000222954	0.000988875	0.00340017	0.00253472	0.00369597	0.000403352	0.00101683	0.00644238	0.000134499	0.000598268	0.000692665	0.00108932	0.000777111	0.000472453	0.00125565	0.0129372	0.00162115	0.000197863	0.00128185
Abiotrophia defectiva	0.000178749	0	0.000324834	0	0	0.000172325	0.000307031	0.000231267	0.00713329	0.000676133	0.000608774	0.00216653	0.0193942	0.00030656	0.00314008	0	0	0.00237443	0.000141143	0.00113733	0.000915192	0.000922509	0.000540103	0.000163012	0.000100439	0.00269687	0.00604288	0.00600787	0.00807742	0	2.48e-05	0.000824063	0	0.000465561	0.0083833	0.000717071	0.00321412	0.0468146	0.000437122	0.00882708	0.000623398	0.000217865	0.00098905	0.000498701	0.00200904	0.0129372	0.000374111	0	0.000160231
Streptococcus sanguinis	0.000587319	0.000202614	0.00243625	0.00151311	0.0011534	0.00327417	0.00429843	0.000462535	0.0126902	0.0030426	0.000250671	0.0028165	0.00301964	0.00015328	0.00162713	0.00198655	0.000917248	0.00200913	0.00268172	0.000142167	0.000915192	0.00571956	0.000810154	0.000407531	0.000100439	0.00143833	0.00136452	0.00207168	0.00609617	0.00031407	0.00198182	0.00156572	0.00164524	0.00152601	0.00250248	0.00113536	0.00458158	0.0067287	0.000470746	0.00285489	0.000900464	0.00174292	0.000847757	0.00320218	0.00188348	0.002559	0.00511286	0.000395726	0.000801154
Gemella haemolysans	0.000280892	0	0.00308592	0	0.00299885	0.000344649	0.000921093	0.0013876	0.00744857	0.000507099	0.000895255	0.0012277	0.00292625	0.000766401	0.000827838	0.00091687	0	0.00292237	0.000282287	0.0004265	0.0076266	0.000369004	0.000405077	0.00342326	0.000200879	0.0105178	0.00253411	0.0109799	0.00685819	0.00031407	0.000297273	0.00387309	0.00315886	0.00121563	0.00288748	0.00101585	0.00208041	0.00658554	0.000268998	0.00111257	0.000346332	0	0.00275521	0.00167983	0.00163235	0.00909866	0.000498815	0.00237436	0.000160231
TM7 [G-6] sp. oral taxon 870	0.00102142	0	0.000649667	0.000336247	0	0.00103395	0	0.00855689	0.000354694	0	0.000608774	0.00259984	0.000560346	0.00245248	0.00328281	7.64e-05	0	0.000547945	0.000988003	0.012795	0.00274558	0.000184502	0.00243046	0.00122259	2.51e-05	0.000359583	0.00526316	0.000828672	0.000533415	0.00031407	0.000198182	8.24e-05	0.00120651	0.000258645	0.00937467	0.000717071	0.00291024	0	0.00127774	0.000493309	6.93e-05	0.00087146	0.000211939	0.00081367	0.00025113	0.00312767	0.00162115	0	0.000640923
Bergeyella sp. oral taxon 931 nov 92.946%	0	0	0.0768231	0	0	0.000344649	0	0.0141073	0.00465043	0	0.00128917	7.22e-05	0	0.00015328	0.000142731	0	0	0	0.00084686	0	0	0.00147602	0.000405077	0.000489037	0	0.0083603	0.000194932	0.00207168	0.00220986	0	0	0	0.000350985	0.000181052	4.81e-05	2.99e-05	0.000105189	0	0.000369872	4.2e-05	0	0	0.000777111	0	0.00389252	0.0146432	0.00773164	0	0.00448646
Peptostreptococcaceae [XI][G-1] [Eubacterium] sulci	0.0125124	0	0.000162417	0.000336247	0.00322953	0.00740996	0	0.00300648	0	0.00169033	0.00293644	0.0032498	0.000684868	0.0015328	0.00436756	0.000152812	0.00370887	0.00127854	0.00381087	0.0012795	0.000305064	0.000184502	0.00189036	0.000244519	0.00266164	0.000809061	0.000389864	0.000207168	0.000457213	0.00219849	0.00153591	0.00065925	0.00254464	0.0043711	0	0.000971033	0.00271155	0.000286328	0.00205111	0.00116505	0.000831198	0.00305011	0.000211939	0.00490827	0.00313913	0.000710833	0.00511286	0.000989315	0.000801154
Streptococcus sp. oral taxon 061	0.0113889	0	0.000649667	0.000168124	0.000230681	0.0113734	0.000153516	0.00161887	0.000354694	0.000338066	0.00608774	0.00361089	0.000280173	0.00291232	0.00145585	0.00427873	0.00921236	0.000365297	0.00988003	0.00184817	0.000915192	0.000369004	0.000135026	0.000163012	0.00241055	0.000539374	0.00272904	0.000621504	0.000685819	0.000471106	0.000346818	0	0.0117799	0.00219848	2.89e-05	0.0029878	0.0123072	0.00071582	0.0073302	0.000976122	0.00484865	0.00239651	0.00155422	0.00517074	0.00138122	0.000995166	0	0.00652948	0.000320461
Capnocytophaga sputigena	0.00127678	0	0.00276108	0.000504371	0.000692042	0.00361882	0.000153516	0.00439408	0.00693623	0.00270453	0.00257834	0.00144436	0.00395355	0.000613121	0.010819	7.64e-05	0	0.0060274	0.00296401	0.00156383	0.00213545	0.00110701	0.00202539	0	0.000175769	0.00107875	0.011501	0.0058007	0.000838223	0.00141332	0.000198182	0.00065925	0.00326855	0.000672478	0.00309922	0.00213627	0.00402057	0.00429492	0.000134499	0.00501706	0.00117753	0.00087146	0.000211939	2.62e-05	0.00200904	0.00412283	0.000623519	0.000593589	0.00592854
Lachnoanaerobaculum orale	0.00173642	0.000911762	0.00633425	0.00201748	0.00184544	0.00224022	0.00107461	0.00485661	0.000236463	0.0015213	0.00193375	0.000144436	0.000747128	0.000766401	0.00131312	0.000305623	0.000438684	0.000182648	0.00084686	0.000710833	0.000915192	0.000738007	0.00094518	0.00383079	0.00215945	0.000449479	0.00175439	0	7.62e-05	0.000785176	0.00126341	0.00337866	0.000965209	0.000853529	0.00116461	0.0021064	0.00430107	0.000858984	0.000369872	8.4e-05	6.93e-05	0.00108932	0.000635818	0.00288721	0.0168257	0.000284333	0.003367	0.00593589	0.00464669
Leptotrichia hongkongensis	0.000102142	0.000405227	0.001949	0.00336248	0.000692042	0.000689299	0.000767578	0.00740055	0.00358635	0.00473293	0.000501343	0.000433307	0.00164991	0.000459841	0.00199823	0.00137531	0.000279163	0.00255708	0	0.00582883	0.0106772	0.00682657	0.000405077	0.000163012	5.02e-05	0.00332614	0.00916179	0.00165734	0.00213366	0.000628141	0.00188273	0.00337866	0.00282982	0.00147428	0.000394622	0.000492986	0.000444133	0.008733	0.000470746	0.000755707	6.93e-05	0.00043573	0.000211939	0.000393711	0.00113009	0.003412	0.00199526	0.00138504	0.00304438
Fusobacterium nucleatum subsp. polymorphum	0.000893746	0.000303921	0.0103947	0	0.00392157	0	0.00307031	0.00115634	0.00429574	0.00490196	0.000644584	0.00144436	0.00301964	0.00030656	0.0018555	0.000382029	0.000159521	0.00237443	0.000141143	0.0012795	0.00274558	0.00166052	0.000675128	0	7.53e-05	0.00512406	0.0161793	0.00227885	0.00190505	0.00031407	0.00128818	0.00107128	0.00125038	0.000827665	0.00900892	0.00246493	0.000338943	0.00186113	0.00178211	0.00187877	0.00367112	0.00043573	0.000635818	0.000419959	0.00113009	0.00199033	0.000623519	0.00118718	0.000640923
Streptococcus cristatus	0.000944818	0.000405227	0.00178658	0.000336247	0	0.00292952	0.000767578	0.0013876	0.012966	0.000507099	0.00114593	0.0020221	0.00108956	0	0.000513831	0	0	0.000547945	0.00042343	0	0.00549115	0.00350554	0.00135026	0.00065205	0.000150659	0.0063826	0.00136452	0.00704371	0.000914425	0.000157035	0.000346818	8.24e-05	0.000899399	0.00193984	0.00109724	0.000956094	0.00127396	0.00400859	0.00174849	0.000472317	0.00193946	0	0.000777111	0.000393711	0.00075339	0.0210407	0.000748223	0.000197863	0
Prevotella sp. oral taxon 314	0.00120017	0.0029379	0.00373559	0.00689307	0.00138408	0.00241254	0	0.000231267	7.88e-05	0.00388776	0.00963295	0.000216653	0.00146313	0.00275904	0.0048243	0.00183374	0.00251246	0.00164384	0.00366972	0.002559	0.00244051	0.000184502	0	0.00179314	0.00296296	0.00395541	0.0042885	0.000414336	0.000152404	0	0.0013625	0.00296663	0.00390471	0.0019657	0.00129936	0.0035256	0.00164797	0	0.00208473	0.000451325	0.000969731	0.00261438	0.00127163	0.00501326	0.00075339	0	0.000249408	0.000197863	0.00785131
Neisseria mucosa	0.000306427	0	0	0	0	0	0	0	0	0	0.00111012	0	0.0162812	0	0.00465302	0	0	0	0	0	0.000305064	0.000738007	0	0.000326025	2.51e-05	0.000359583	0.00214425	0.00352186	0.00144784	0	0	0.00189534	0	0	0.000163624	0	1.17e-05	0.0917681	0	0	0	0.000217865	7.06e-05	0	0	0	0	0	0
Streptococcus sp. oral taxon 058	0.000689461	0	0.00162417	0.000168124	0	0.00327417	0.00168867	0	0.00193111	0.0010142	0.000716204	0.00397198	0.000996171	0.00030656	0.000513831	0.000458435	0	0.000365297	0.00437544	0.000142167	0.00793167	0.00202952	0	8.15e-05	0.000125549	0.00728155	0.000194932	0.00497203	0.00762021	0	0.000297273	0.000988875	0.000943272	0.00191398	0.00205973	0.000313718	0.000876578	0.0204724	0.000336247	0.00400945	0.00173166	0.00087146	0.000141293	0.000472453	0.00301356	0.00156383	0.000124704	0.000791452	0.002083
Alloprevotella sp. oral taxon 308	0.000612855	0.00324182	0.00048725	0.00117687	0.000692042	0.000861623	0	0	0.000157642	0.0189317	0.00447628	0	0.00136973	0.0022992	0.000342554	0.00213936	0.000279163	0.00146119	0.000282287	0	0.00183038	0	0.00351067	0.000489037	0.000929065	0.00152823	0.00116959	0	0	0	0.00141204	0.000247219	0.00144781	0.0128029	0.00695882	0.00409328	0.000619448	0.000143164	0.000235373	0.000178431	0.00858904	0.00610022	0	0.00527573	0.00150678	0.000853	0	0.00138504	0.000160231
Haemophilus sputorum	7.66e-05	0.000101307	0.000649667	0	0.000461361	0	0.00122812	0.000231267	0.0138725	0	0.000286482	0.0032498	0.00158765	0	5.71e-05	0.00282702	0.00275174	0.00127854	0.000141143	0.000853	0.00183038	0.00129151	0.000675128	0.000733556	0.000677966	0.00170802	0.000389864	0.00890823	0.00274327	0.00141332	0.00109	8.24e-05	0.0024569	0.000982852	0.00330135	0.000836583	0.00045582	0	0.000437122	0.0012805	0.00277066	0.00043573	0.0250795	2.62e-05	0	0.000710833	0.00423993	0	0
Rothia aeria	0.000178749	0.000101307	0.000812084	0.000168124	0.000230681	0	0.000153516	0	0.00587215	0.000169033	0.000107431	0.00296093	0.00115182	0.000459841	0.00114185	0.000611247	0.000239282	0.00146119	0.000564573	0	0.00457596	0.000369004	0.000405077	0.000326025	2.51e-05	0.00251708	0.00253411	0.00124301	0.00167645	0.000157035	0.001635	0.00065925	0.000350985	0.000775936	0.000134749	0.000821644	0.00109864	0.0303508	6.72e-05	0.00146943	0.000207799	0.00087146	0.00169551	0.000577443	0.000376695	0.0021325	0.00149645	0.000197863	0.000480692
Lachnospiraceae [G-2] sp. oral taxon 096	0.000485177	0	0.000162417	0	0	0.00258487	0	0	0	0	0	0	0	0.00183936	0.00157004	0	0.00107677	0	0.00141143	0.0181973	0.000305064	0	0.00432082	0	0.000602637	0.000809061	0.000389864	0.000207168	0	0.000785176	7.43e-05	0.0155748	0.000592287	0.00931123	0	0	0.000444133	0	0.000739744	9.45e-05	0	0.00479303	0	0.00010499	0.00489704	0	0	0	0.0113764
Streptococcus sp. oral taxon 074	0.00334517	0.000101307	0.00178658	0.000672495	0.000922722	0.00379114	0.00138164	0.000231267	0.000394104	0	0.00275739	0	0.00504312	0.00459841	0.0014844	0	0.000119641	0.00127854	0	0	0.00152532	0	0.00121523	0.0013041	0.00225989	0.000269687	0.000974659	0	7.62e-05	0.000157035	0.000123864	0.000906469	0.00160137	0.00232781	0.00178061	0.000253963	0.000958392	0	0.0036651	1.05e-05	0	0.00108932	0.00473331	0.00118113	0.0050226	0	0.000498815	0	0.00592854
Leptotrichia sp. oral taxon 212	0.00022982	0	0.00454767	0.000168124	0.00276817	0.00292952	0.000614062	0.00115634	0.00161583	0.000169033	0.000322292	0.000722178	0.00314416	0.000459841	0.00673689	0	0	0.00621005	0.000988003	0.00142167	0.000610128	0.000369004	0.000405077	0.000407531	0.000125549	0.00260698	0.011501	0.00124301	0.000609617	0	0.000123864	0.000906469	0.000745843	0.00106044	0.0108473	0.000253963	0.000444133	0.00214746	0.000437122	0.00133298	0.00422525	0.000217865	0	0.000131237	0.000627825	0.004265	0.000498815	0.000197863	0.00112162
Catonella morbi	0.00040857	0.000303921	0.00146175	0.000168124	0.000922722	0.000516974	0.000460547	0.00254394	0.000157642	0.000169033	0.000752014	0.000938832	0.000529216	0	0.000942023	0.00137531	0.000239282	0.000365297	0.00183486	0.000710833	0	0.00166052	0.000405077	0.00187464	0.000903955	0.00116864	0.00194932	0.00186451	0.000990627	0.00031407	0.00416182	0.000494438	0.000197429	0.000905258	0.000163624	0.00106067	0.00112202	0.00114531	6.72e-05	0.000430333	0.0014546	0.00087146	0.000141293	0.000787422	0.00452034	0.000568666	0.0031176	0.00356153	0.000320461
Actinomyces sp. oral taxon 169	2.55e-05	0	0.000649667	0.000168124	0.000230681	0.000344649	0.00598711	0	0.005281	0.000338066	0.000250671	0.000288871	0.000778259	0.00015328	0.000114185	0.000229218	0	0	0	0	0.00518609	0.000553506	0	0	0	0.00341604	0	0.000414336	7.62e-05	0	0.00161023	0.00651009	6.58e-05	2.59e-05	9.62e-05	0.00058262	0.00192847	0.0140301	0	0.00164786	0.000277066	0	0.000494525	0.00112864	0	0	0.00361641	0	0.000640923
Rothia dentocariosa	0.000255356	0.00162091	0.00276108	0.00386685	0.000922722	0.00172325	0.00736874	0.00393154	0.0130843	0.0035497	0.000895255	0.00216653	0.00189895	0.00705089	0.000799292	0.00297983	0.000199402	0.00547945	0.000141143	0	0.00122026	0.00239852	0	0.0013041	7.53e-05	0.00062927	0.000584795	0.00103584	0.00106683	0.000157035	0.000198182	0.00189534	0.000460668	0.000103458	3.85e-05	0.000687193	0.000631136	0.00214746	0.000100874	0	0.000207799	0.000217865	7.06e-05	0.000393711	0	0	0.000124704	0.000197863	0.00176254
Leptotrichia sp. oral taxon 392	0.000510712	0	0.000974501	0	0.000461361	0.000344649	0.00107461	0.00208141	0.00173406	0.00321163	0.000143241	0.000577742	0.000809389	0	0.00248351	0	0	0.000182648	0.00042343	0	0.00244051	0.00332103	0	8.15e-05	2.51e-05	0.000719166	0.0389864	0.00207168	0.00106683	0	0.000817499	0.000247219	0.000153556	0.000853529	0.000461996	0.000687193	0.000222066	0	0.000201748	0.000209919	6.93e-05	0.000217865	0	0.00010499	0.00050226	0.0004265	0.000124704	0.000197863	0.000480692
Fusobacterium nucleatum subsp. animalis	0.000331963	0.00111437	0.00438525	0.000504371	0.00138408	0	0.00307031	0	0.000827619	0.000338066	0.000358102	0.000938832	0.000466955	0.00015328	0.000285461	7.64e-05	0.000478564	0.00109589	0.000564573	0.000142167	0.000610128	0.00553505	0	0.000244519	0.000125549	0.00314635	0.00389864	0	0.00121923	0.000628141	0.00133773	0.000741656	0.00118457	0.000905258	0.000789243	0.00177774	0.000257129	0.00071582	0.000168124	0.000199423	0	0	0.000635818	0.00118113	0.00025113	0	0.003367	0.000197863	0.000961384
Actinomyces meyeri	0.00196624	0.00202614	0.000324834	0.00235373	0	0.00292952	0.000307031	0	0.000551746	0.0025355	0.0052641	0	0.00376677	0.00613121	0.0033399	7.64e-05	3.99e-05	0	0.00381087	0.000142167	0.000305064	0.000922509	0.000675128	0	0	0.00161812	0	0.000207168	0	0	0.000693636	0.000329625	0	0.00680237	0.000230998	0.000552742	0.000385694	0.000572656	0.000336247	0.000115455	0	0.000217865	0.000211939	0.000682433	0.00313913	0.000284333	0.00349171	0.00217649	0.000961384
Capnocytophaga gingivalis	0.0128444	0	0.000649667	0.000168124	0	0.00120627	0.000153516	0.0143386	0.00224639	0.0015213	7.16e-05	0.00108327	0.00127634	0.00107296	0.00117039	7.64e-05	0.000159521	0.000730594	0.00127029	0	0.000305064	0	0.000135026	8.15e-05	0.00135593	0.000719166	0.00175439	0.00145018	0.000685819	0.00345477	0.000222954	0.000412031	0.000987145	0.000155187	0.00476433	0.000298779	0.000783076	0.00071582	0.00070612	0.00165836	0.001039	0.000653595	0.000141293	2.62e-05	0.000125565	0.000568666	0.000498815	0.000791452	0.000480692
Atopobium rimae	5.11e-05	0.000202614	0.000812084	0.00386685	0.00253749	0.00103395	0.00307031	0.000462535	0.00173406	0.000676133	7.16e-05	0.00108327	0.00286399	0.00214592	0.000171277	0	0	0.000730594	0.000282287	0	0.00640634	0.00442804	0.000270051	0	5.02e-05	0.00224739	0.000584795	0.000414336	0	0	0	0	0	0	0.000375372	5.98e-05	0.000187003	0	0	0.000419837	0	0	0	0.00141736	0.00025113	0.000142167	0.00274348	0	0
Neisseria flava	0	0	0.000324834	0	0	0	0	0.000462535	0.000236463	0.0174104	0	0.000144436	9.34e-05	0	0.000285461	0	0	0	0	0.000142167	0	0.000184502	0.000675128	0	0	0.00179791	0.0109162	0	0.00525794	0	0.00205614	0	0.00236915	0	0.0120793	1.49e-05	3.51e-05	0.000429492	0.000201748	0.00754658	0	0	0	0	0	0	0.00162115	0	0
Lachnoanaerobaculum umeaense	0.00211946	0.00121568	0.003898	0.000168124	0.000461361	0.00120627	0.000614062	0.010407	0.000157642	0	0.000107431	0.00209432	0.00227252	0	0.00139876	0.000534841	0.000837488	0.00127854	0.00352858	0.000142167	0	0.00202952	0.000270051	0.000407531	0.000954175	0.00125854	0.00194932	0	0.000457213	0.000785176	0.00165977	0	0.00076778	0.000310374	0.00128974	0.001225	0.00282842	0.000429492	0.000302623	0.000734715	0.000969731	0.00043573	7.06e-05	0.00102365	0.0025113	0.00199033	0.00137174	0	0.000480692
Bacillus subtilis	0.00214499	0.00283659	0.00406042	0.00201748	0.000922722	0.00189557	0.00138164	0.00508788	0.00130054	0.000338066	0.000608774	0.00129992	0.00130747	0.00137952	0.00159858	0.00137531	0.000797607	0.00164384	0.00352858	0.00113733	0.000915192	0.00332103	0.000405077	0.000489037	0.000276208	0.00107875	0.00155945	0.000828672	0.00167645	0.000157035	0.000693636	0.000906469	0.00133813	0.000879394	0.000134749	2.99e-05	0.000338943	0	0.000168124	2.1e-05	0	0	0.000141293	0.00112864	0.00163235	0	0.00112233	0.000197863	0.000640923
Fusobacterium nucleatum subsp. vincentii	0.000434105	0.000810455	0.00665909	0	0.000922722	0.000344649	0.000307031	0	0.0011429	0.0015213	7.16e-05	0	0.000186782	0	0.000142731	0	7.98e-05	0.000365297	0.000564573	0.000142167	0.0042709	0.00553505	0.000540103	0	2.51e-05	0.000359583	0.00896686	0.000414336	0	0.000157035	0.00161023	0.000824063	2.19e-05	0.00113804	0.00117424	0.000239024	0.000116877	0	0	0.000146943	0	0	0	0.000262474	0.000376695	0.000142167	0.00423993	0.000197863	0.000640923
Streptococcus gordonii	5.11e-05	0.000101307	0.000324834	0.000168124	0.000230681	0.00361882	0.00245625	0	0.0011429	0.00135227	0.00107431	0.000505525	0.00401581	0.00137952	0.000856384	0.000152812	0	0.000182648	0.000141143	0	0.00152532	0.000369004	0	0.000896569	0.000552417	0.000988853	0.000584795	0	0.000457213	0.000157035	0.000148636	0.00164813	0.000197429	0	0.00484133	0.000313718	0.00118046	0	0.0101883	0.00143794	0	0	0.000565171	0.000341216	0.00050226	0	0.000498815	0.000395726	0.000640923
Megasphaera micronuciformis	0.00127678	0.0043562	0.000324834	0	0.0011534	0.0013786	0.000153516	0	7.88e-05	0.000169033	0.00340197	0	0.000529216	0.000613121	0.00102766	0.000229218	3.99e-05	0	0.000705716	0.000142167	0	0.000184502	0.000405077	0.00383079	0.000376648	0.000719166	0	0	0.000609617	0	0.00101568	0.00403791	0.00111877	0.00250886	0.00153999	0.00195701	0.00255961	0.000143164	0.000235373	2.1e-05	0.00138533	0	0.00098905	0.00435707	0.00414365	0.000284333	0.000249408	0.000593589	0.00224323
Streptococcus oralis	0.00551569	0	0	0	0	0.0013786	0	0.00115634	0.00110349	0.000169033	0.000501343	0.000144436	0.000435825	0.00030656	0.00105621	7.64e-05	0	0.000365297	0.000141143	0.000853	0.000305064	0	0	0.000326025	0.00100439	0.000179791	0.000584795	0.00290035	0.00121923	0.00219849	0	0.000329625	0.000131619	0.000387968	0.000346497	0.000478047	0.00897616	0.000429492	0.000134499	0.000346366	0.001039	0.00392157	0.00204875	0.000472453	0.000125565	0.000995166	0	0.000593589	0.00192277
Prevotella scopos	0.00112357	0	0	0	0	0.0020679	0	0.00624422	0	0	0	0.007294	0	0	0	7.64e-05	0.0022333	0	0.000141143	0	0.00366077	0	0	0.00774309	0	0	0.000779727	0.00207168	0	0	0	0	0.00241302	0.0016036	0	0	3.51e-05	0.00701503	3.36e-05	0.00108108	0	0	0	2.62e-05	0	0	0	0	0
Capnocytophaga granulosa	0.00283445	0	0.00243625	0.000336247	0	0	0	0.000462535	0.00610862	0.000338066	0.000322292	0.000216653	0.00124521	0.00015328	0.000970569	0	7.98e-05	0.000182648	0.000282287	0.000142167	0.0344722	0.000184502	0	0	2.51e-05	0.00125854	0.000974659	0.00103584	0.000457213	0	0.000173409	0.000247219	0.000109683	0.000232781	0	0.000403352	3.51e-05	0.000429492	0.000470746	9.45e-05	0.000346332	0	0	5.25e-05	0.000125565	0.000142167	0.000249408	0.000197863	0
Porphyromonas sp. oral taxon 930	7.66e-05	0	0	0	0	0.000172325	0.000153516	0.000925069	0.000630567	0.0010142	0.0017547	0	0.000404694	0	0.000485284	0.000458435	0	0.00164384	0	0	0.000610128	0.000184502	0	0.00195615	0	0.0123157	0.000584795	0.00165734	0.00670578	0.013348	0	8.24e-05	0.000965209	7.76e-05	0.00245435	0.00200182	0.000981767	0	0.000369872	0.000272894	0	0.00152505	0	0.000393711	0.000125565	0.003412	0	0	0
Streptococcus sp. oral taxon 057	0.000536248	0.000202614	0.000812084	0	0	0.00379114	0.00168867	0	0.000118231	0	0.000680394	7.22e-05	0.000342434	0	0.00188405	0.000305623	0.000598205	0	0.000988003	0.000284333	0.00305064	0.000184502	0	0.0026082	0.000376648	0.000449479	0.000194932	0.000414336	0	0.00031407	9.91e-05	0.00189534	0.00223753	0.000387968	0.000230998	0.001225	0.00244273	0.000429492	0.000336247	1.05e-05	0.000277066	0.00130719	0.000282586	0.00296596	0	0	0.00299289	0.0053423	0.00464669
Neisseria sicca	0	0	0.00113692	0	0	0	0	0	0.00433515	0	0	0.000938832	0	0	0.00859239	0	0	0	0	0	0	0	0.000810154	0	0	0	0	0.000207168	0.00830603	0	0.000421136	0.00107128	0	0	0.0141005	0	0	0	0.000504371	0	0.000761931	0	0	0	0	0	0	0	0
Actinomyces sp. oral taxon 175	0.00022982	0.000607841	0.000162417	0.00336248	0	0.00172325	0.0039914	0.000231267	0.00535982	0.000507099	0.000250671	7.22e-05	0.000684868	0	0.0003711	0.000152812	0	0.000182648	0	0	0.000610128	0.00258303	0.000270051	0.000326025	0.000451977	0.00197771	0.000584795	0	0.00038101	0	0	0	0.000109683	2.59e-05	0.00448521	0.000104573	0.00040907	0.000286328	0.000201748	0.00038835	0	0	7.06e-05	0.00144361	0.00138122	0.000710833	0.000124704	0	0.000801154
Selenomonas sp. oral taxon 136	0.00331963	0.00395097	0.000324834	0.000168124	0.000230681	0.00241254	0.000153516	0.000231267	3.94e-05	0	0.00447628	0.000144436	6.23e-05	0.00015328	0.00179841	0	0.0018345	0.000182648	0.00211715	0.0004265	0	0.000369004	0.000135026	0.000896569	0.000853735	8.99e-05	0.000194932	0	0	0	0.00064409	0.00115369	0.00070197	0.00152601	0.000134749	0.000717071	0.000899953	0.000286328	0.000302623	0	0.000207799	0.000653595	7.06e-05	0.00060369	0.00138122	0.0004265	0.00137174	0.000395726	0.00256369
Neisseria pharyngis	0	0	0	0	0	0	0	0	0	0	0	0	0.00105843	0	2.85e-05	0	7.98e-05	0.0580822	0	0	0.000915192	0	0	0	0	0.00350593	0	0	0.00038101	0	0	0	0	0	0	1.49e-05	9.35e-05	0.00071582	0	0	0	0	7.06e-05	0	0	0	0	0	0
Porphyromonas catoniae	2.55e-05	0	0	0	0.000230681	0.000861623	0.000614062	0.000462535	0.0011429	0.00169033	0.000680394	0.00137214	0.00199234	0	0.00499558	0	0	0.000365297	0.000564573	0	0.000610128	0	0	0.000244519	2.51e-05	0	0.0103314	0.00435053	0.00038101	0	0.000123864	8.24e-05	0.000723906	0.000620749	0.00062562	0.000134451	0.000175316	0.00186113	0.00242098	0.00162687	0	0	0	2.62e-05	0	0	0	0.000593589	0.00176254
Leptotrichia sp. oral taxon 225	0.000357499	0	0.000812084	0	0	0.000172325	0.000460547	0.000925069	0.00161583	0.000676133	0	7.22e-05	0	0.00030656	0.000799292	0	0	0.000182648	0.000282287	0	0	0.00147602	0	0.000407531	0	0	0.00721248	0.00310752	0.000228606	0	0.000322045	0	4.39e-05	0.000413832	0.000413871	0.00201676	0.000724638	0	0.000134499	0.000125951	0.00200873	0	0	0.000157484	0.00075339	0	0.000374111	0	0.000160231
Leptotrichia hofstadii	0.000153214	0	0.00308592	0	0	0	0.000153516	0	0.000591156	0.0010142	7.16e-05	0	0.000217912	0	0.000542377	0	0	0.000182648	0	0	0.00366077	0.00387454	0	0	0	0.00476447	0.00233918	0.00186451	0.000152404	0.00031407	0.000891818	0.000412031	0.000372922	0.00214676	0.00128011	0	2.34e-05	0	0	0.000125951	0.00110826	0.000217865	0.000141293	0.000498701	0.00025113	0	0.000374111	0	0
Leptotrichia sp. oral taxon 215 nov 97.419%	0.0234417	0	0	0	0	0	0	0	7.88e-05	0.00963489	0	0	0	0.00015328	0	7.64e-05	0.00490528	0	0	0	0	0.000369004	0	0	0.00718142	0	0	0	0	0.00785176	0.00109	0	0	0	0	0	0	0	0	0.000220415	0	0	0	0	0	0	0	0	0
TM7 [G-1] sp. oral taxon 346	0.000255356	0	0.00698392	0.00117687	0.000692042	0.00103395	0	0.00115634	0.00130054	0.0020284	0	0.000361089	0.000653737	0	2.85e-05	0	0.000119641	0.000182648	0.000705716	0	0.000305064	0.000738007	0	0	0	0.000719166	0.00214425	0	0	0	2.48e-05	8.24e-05	0.000263239	2.59e-05	0.000144374	0.000104573	3.51e-05	0	6.72e-05	8.4e-05	0	0	0	0.000209979	0	0	0.00124704	0.00277008	0.000961384
Parvimonas micra	7.66e-05	0	0.000162417	0.00100874	0	0.000516974	0.000153516	0	3.94e-05	0	3.58e-05	0	0.000529216	0.000459841	0.000199823	0	0	0	0	0	0.000915192	0	0	0	0	0	0.000389864	0	0	0	0	0	0	0	0	0.000179268	0.000163628	0.000286328	0	9.45e-05	0	0	0	0	0	0	0.00261878	0.000395726	0
Haemophilus haemolyticus	0.000153214	0.000101307	0.001949	0	0.000461361	0.000516974	0.000460547	0	0.00583274	0.000676133	0	0	0.00183669	0	0.000656561	0.000534841	0.000199402	0.00219178	0	0	0	0.000738007	0.000270051	0.00228218	0.000150659	0	0.000584795	0.00103584	0.0115827	0	7.43e-05	8.24e-05	0.00131619	0.000155187	0.000288748	0	0	0.000286328	0	1.05e-05	0	0	7.06e-05	0.000157484	0.000125565	0.0012795	0	0.000197863	0
Tannerella sp. oral taxon 286	0.00303874	0	0.00146175	0.000168124	0.000461361	0.00172325	0.000614062	0	0.000236463	0.000169033	7.16e-05	0.000505525	0.000622607	0	0.000827838	0	3.99e-05	0	0.00395201	0	0	0.000738007	0	0	0.000652856	0.00134844	0.00233918	0.000414336	0.000228606	0	0.000173409	8.24e-05	0.000219366	0.000258645	0.000510121	0.000567681	0.000362319	0.00114531	0.000336247	0.000230911	0.000623398	0.00043573	0	0.000131237	0.0075339	0.000284333	0.000249408	0.00118718	0
Haemophilus sp. oral taxon 036	0	0.000101307	0.00617184	0	0.0011534	0	0.00107461	0	0.00914322	0.000169033	0.000179051	7.22e-05	0.00575911	0.00015328	0.000314008	7.64e-05	0	0	0	0.000142167	0.00122026	0.000184502	0.000270051	0.00171163	2.51e-05	0.000179791	0	0.00248602	0.00137164	0	0	0	0	0.000181052	0.000885492	7.47e-05	8.18e-05	0	0.000168124	0.000241406	0	0	0	0.000393711	0.000125565	0	0	0	0
Alloprevotella sp. oral taxon 473	0.00022982	0	0.00454767	0	0	0	0	0	0.000275873	0.000169033	3.58e-05	0.00129992	0	0.00015328	0.000285461	0	0	0	0	0	0	0.000369004	0	8.15e-05	0	0.00143833	0.000779727	0.0109799	0.00038101	0	2.48e-05	8.24e-05	2.19e-05	0	0.00265648	0.000134451	0.000140252	0	0	0.0023301	0.00159313	0.000217865	0	0.0010499	0.00138122	0.0021325	0.000374111	0.000395726	0
Prevotella oris	0.000127678	0.000101307	0.00454767	0.000504371	0.000922722	0	0.000460547	0	0.00145819	0.000169033	0	0.000433307	0.000591477	0	0.000856384	0.000152812	0	0.000182648	0.000282287	0	0.00274558	0.000184502	0	0.000163012	0	0.00143833	0.00253411	0.000207168	0.000304808	0	0.00116432	0.000329625	0.00100908	0	3.85e-05	0	8.18e-05	0	0.000235373	0.000209919	0.000484865	0.000217865	7.06e-05	0.000367464	0.00075339	0	0.00199526	0	0.000480692
TM7 [G-3] sp. oral taxon 351	0.000944818	0	0.00129933	0	0.000461361	0.000861623	0.000153516	0.000693802	0.000157642	0.000169033	0.000214861	0.000433307	0.000747128	0.000459841	0.00102766	0	7.98e-05	0	0.00141143	0.0004265	0.000305064	0	0.000135026	0.00195615	0.000451977	0	0.000584795	0	0.000152404	0.000157035	0.000173409	0.000247219	0.00120651	0.000569019	0.000346497	0.000507925	0.000222066	0	0.000168124	0.000440829	0.000207799	0.000653595	0.000141293	0.00162734	0.00113009	0	0.000249408	0	0.00176254
Alloprevotella tannerae	0.000587319	0	0	0	0	0	0	0	0.000354694	0.0010142	7.16e-05	7.22e-05	0.000529216	0	0	0	0.000119641	0	0.000705716	0.0004265	0.000915192	0	0.00364569	0	0.000477087	0.000719166	0.00350877	0	0	0	0	0.000329625	2.19e-05	0.00028451	0.0032821	0	1.17e-05	0	0.0073302	0	0	0.00087146	0	0.000341216	0.00100452	0	0.00124704	0	0
Oribacterium parvum	0.00183856	0	0	0	0.00346021	0	0	0	0	0	0	0.00108327	0	0	0.000599469	0	0.00207378	0	0.00042343	0.000142167	0.000915192	0	0.000540103	0	0.00595104	0.00377562	0	0	0	0.00172739	2.48e-05	0	0.000548414	0.0008018	0	0.000492986	0.000829827	0	0.000907868	1.05e-05	0.00367112	0.000217865	0	0	0.00175791	0	0	0	0
Haemophilus parahaemolyticus	0	0	0.000812084	0	0.000922722	0	0.000614062	0.000231267	0.00252227	0	0	0.00173323	0.0010273	0	0	0.0038967	0	0.00200913	0.000141143	0	0.00152532	0.000553506	0.000270051	0.00326025	2.51e-05	8.99e-05	0.000779727	0.00766522	0.00160024	0	7.43e-05	8.24e-05	0.000482604	0	0.000644869	0.000224085	0	0	0	3.15e-05	0	0	0	0	0	0.00355417	0.000249408	0	0
Porphyromonas endodontalis	0.000331963	0	0	0	0	0.00189557	0	0	0	0	0	0	0	0	0	0	0	0	0	0	0	0	0	0	5.02e-05	0	0.000584795	0	0	0	0	0	0	0	0	0	0.00045582	0	0	0	0	0	0	0.000419959	0	0	0	0.000989315	0
SR1 [G-1] sp. oral taxon 875	0.00112357	0	0	0	0	0	0	0	0	0	0	0.0012277	0	0	0.000285461	0	0	0	0.000988003	0.000142167	0	0	0	0	0	0	0.000779727	0.00704371	0	0	0	0	0.000131619	0	0	0.000463108	0.00015194	0	3.36e-05	0.00090265	0.00207799	0.00043573	0	0	0.00075339	0.0004265	0	0	0
Selenomonas sp. oral taxon 149	0.00181303	0.0110424	0.000324834	0.000168124	0	0.00172325	0	0	3.94e-05	0	0.000895255	0	0.000155652	0.00015328	0.0007422	0	0	0	0.00084686	0.0004265	0	0	0.00162031	0.000570544	5.02e-05	0	0.000194932	0	0.000152404	0	0.000123864	0.00065925	0.000241302	0.00144841	5.77e-05	0.00158353	0.000911641	0	0	2.1e-05	6.93e-05	0.00043573	0.000353232	0.000577443	0	0	0	0.000395726	0
Prevotella shahii	0	0	0.000162417	0.000336247	0	0.00120627	0	0.000231267	0	0	0	0.00064996	0	0	0.000713654	0	0.000239282	0.000730594	0.000564573	0	0	0	0	0	0.000853735	0.000449479	0.000194932	0.00352186	0.000990627	0.00031407	0	0	0.000987145	2.59e-05	0	0.00103079	0.00340112	0	0.00336248	0.000409341	0	0.00239651	0	0	0.0025113	0	0	0	0
Leptotrichia shahii	5.11e-05	0	0.000162417	0	0	0	0	0	0.000157642	0	3.58e-05	0	3.11e-05	0	0.000171277	0	0	0.000182648	0.000282287	0	0	0.000369004	0	0	0	0.00143833	0.0153996	0.000828672	0.000228606	0	0	0	0	0	0.0124643	0	0	0	0	0	0	0	0	0	0.00025113	0	0	0	0
Porphyromonas sp. oral taxon 278	0	0	0.000974501	0	0	0.000172325	0	0	0	0	0.000429722	0	0.00177443	0	0	0	0	0	0	0	0	0	0	0	0	0.00350593	0.014425	0.00165734	0	0	0	0	8.77e-05	0	0.000952867	0	0	0	0.000134499	0	0	0	0	0	0	0	0	0	0
Fusobacterium sp. HOT 204	0.000153214	0.000101307	0.0048725	0	0.000692042	0	0.00537304	0	0.000197052	0.00135227	7.16e-05	7.22e-05	0.000249043	0.00015328	0.000314008	7.64e-05	0.000239282	0.000182648	0.000705716	0	0.000305064	0.00129151	0	8.15e-05	2.51e-05	8.99e-05	0.000194932	0.000414336	0	0	0.000743181	0	0.000899399	0.000879394	0.00164586	7.47e-05	4.68e-05	0.000143164	0.000302623	0.000199423	0	0.000217865	0	7.87e-05	0	0.0004265	0.000374111	0	0.000480692
Prevotella sp. oral taxon 305	0	0.00131699	0.000162417	0.000336247	0.00138408	0.00224022	0.000767578	0	0	0.0010142	0.000501343	0	0.000249043	0.00122624	0.000199823	0	7.98e-05	0	0.000141143	0	0.000305064	0	0.000135026	8.15e-05	0.000100439	8.99e-05	0	0	7.62e-05	0	0.000198182	0.00065925	0.00063616	0.000956987	0.000519746	0.000851522	0.000899953	0.000143164	0.00171486	2.1e-05	0	0.00087146	7.06e-05	0.000472453	0.00276243	0	0	0.000197863	0.000801154
Streptococcus tigurinus	2.55e-05	0	0.00113692	0.00235373	0	0.0020679	0.000153516	0.000693802	0.00291637	0	0.000644584	0.000505525	0.000186782	0.00122624	0.0003711	0	0.000119641	0	0.000564573	0	0.000305064	0.000184502	0	0	0	0.000269687	0.00116959	0	0.00038101	0	2.48e-05	0.000412031	2.19e-05	0.000181052	0.000221373	0.000134451	0.000724638	0.00071582	0.00070612	0.000608764	0.000138533	0.000217865	0.000141293	0.000157484	0.000125565	0.000853	0.000249408	0.000395726	0.000480692
Aggregatibacter sp. oral taxon 458	0.000102142	0	0.00324834	0	0	0	0.000153516	0	0.00382281	0	0	0.000433307	0.00199234	0	2.85e-05	0	0	0.000730594	0	0	0.00213545	0.000553506	0	0.000244519	0	0.000809061	0.000974659	0.00145018	0.00152404	0.000157035	0.000569772	0.000164813	0.000285175	0.000750071	0.00103949	0.000239024	4.68e-05	0	0	0	0.000277066	0	0	2.62e-05	0	0	0.000249408	0	0
Actinomyces sp. oral taxon 172 nov 97.746%	0	0	0	0	0	0	0	0	0	0	0	0	0	0	0	0	0	0	0	0	0	0	0	0	7.53e-05	0	0	0	0	0	0	0	0	0	0	0	0	0	3.36e-05	0	0	0.000217865	0	0.00698181	0.0223506	0	0	0	0
Peptostreptococcaceae [XI][G-9] [Eubacterium] brachy	0.000127678	0	0.000649667	0	0	0.000172325	0.000153516	0	3.94e-05	0	3.58e-05	0	0.000373564	0	0	7.64e-05	0	0	0	0	0.000610128	0.000738007	0	0	0	0.000179791	0.000194932	0	0	0	4.95e-05	0	0.000372922	0.000103458	7.7e-05	0.00014939	0.000105189	0	0	2.1e-05	0	0	0	0.000157484	0	0	0.00461404	0.000395726	0
Streptococcus mutans	0	0.000303921	0.000162417	0.00134499	0	0	0.00168867	0	0.00240404	0.000169033	0.000966876	0	0	0.00030656	0	0.000382029	7.98e-05	0	0	0	0.00152532	0.000738007	0.000270051	0.000244519	0	0	0.000389864	0	0	0	0.000297273	0.000412031	0	0	0.00106837	0.000448169	0.000280505	0	0.000168124	0	0	0	0	0	0	0	0	0.000395726	0.000160231
Leptotrichia trevisanii	0.000178749	0	0.000812084	0	0.000461361	0.000172325	0	0	0.000197052	0.000338066	3.58e-05	0.00137214	0	0	0.000770746	0	0	0	0	0.0004265	0.000610128	0.00387454	0	0	0	8.99e-05	0.000974659	0.00103584	0.00137164	0	0.0002725	8.24e-05	0.000416795	0.000129323	0.000702619	0.000403352	0.000362319	0.000858984	0	0.000125951	0	0	0	0.000341216	0.000376695	0	0.00187056	0	0
Leptotrichia buccalis	7.66e-05	0	0.00146175	0	0	0	0.000614062	0	0.00185229	0.000507099	0	0.000361089	0.000747128	0	0.000628015	0	0	0.000182648	0.00042343	0	0.00152532	0.000184502	0	0	0	0.000809061	0.00662768	0.00248602	7.62e-05	0	0.000148636	0.000164813	0.000131619	0	0.000307997	0	0	0	0	0	0	0	0	0.000157484	0.00050226	0	0.000124704	0.000197863	0
Streptococcus peroris	7.66e-05	0	0.000162417	0.000840619	0.00138408	0	0.000307031	0.000231267	0.000315283	0	0.000716204	0.000144436	9.34e-05	0.00030656	5.71e-05	7.64e-05	3.99e-05	0	0	0	0	0	0	8.15e-05	0.000150659	0.000269687	0	0	0	0	0	0.01096	4.39e-05	0	0.00153036	1.49e-05	5.84e-05	0	3.36e-05	0.000104959	6.93e-05	0.000217865	0.000565171	0.000314969	0	0.000284333	0	0	0
Corynebacterium matruchotii	7.66e-05	0.000101307	0.00048725	0.000168124	0	0.000172325	0.000460547	0	0.000788208	0.000507099	0.000107431	0.000216653	0.000466955	0	0.000485284	0.000152812	0	0	0.000141143	0	0.00152532	0.00166052	0	8.15e-05	5.02e-05	0.00251708	0.00194932	0.000621504	0.000685819	0	0.000371591	8.24e-05	6.58e-05	0.000387968	0.000375372	0.000463108	0.000596073	0.00214746	3.36e-05	4.2e-05	0.000415599	0	7.06e-05	7.87e-05	0.000125565	0	0.000124704	0	0
Leptotrichia wadei	0.000127678	0.000405227	0.00178658	0	0.000230681	0.000344649	0.000614062	0.000231267	0.00193111	0.00118323	0.000107431	0.000361089	0.000311303	0	0.000685107	0	0	0.000547945	0	0	0	0.000369004	0.000135026	8.15e-05	0.000100439	0.00125854	0.000974659	0	0	0.000942211	0.00064409	0.000494438	0.000131619	0	0.000664119	4.48e-05	0.000116877	0.000429492	3.36e-05	0	0	0	0.000211939	0.000209979	0	0	0.000124704	0.000197863	0.000640923
Bacteroidales [G-2] sp. oral taxon 274	0.0010725	0	0.000324834	0	0	0	0	0	0.000157642	0.000169033	0.000214861	0	3.11e-05	0	0	0	3.99e-05	0.000365297	0.00127029	0	0.000305064	0.000184502	0	0	0	0	0.00155945	0.000414336	0.000152404	0	0.000421136	0.000164813	0	0	0.000404247	0	3.51e-05	0	6.72e-05	1.05e-05	0	0.000217865	0	0.000446206	0.00213461	0	0	0	0.000160231
Corynebacterium durum	7.66e-05	0.000101307	0.000324834	0.000336247	0	0.000172325	0.000614062	0.000231267	0.00185229	0.000169033	3.58e-05	0.00115548	0	0.000459841	0.000114185	0.000458435	0.000199402	0.00146119	0	0	0	0.000553506	0.000135026	0	2.51e-05	0.000179791	0.000389864	0.000207168	0.00137164	0.00031407	0.000842272	0.000824063	0.000438731	2.59e-05	0.000279123	0	0.000338943	0.000143164	0	0.000325374	0.000277066	0.000217865	0.000211939	0.00102365	0.00050226	0.000995166	0.000249408	0	0.000320461
Corynebacterium argentoratense	0	0	0	0	0	0	0.000153516	0	0	0	0	0	0	0	0	0	0	0	0	0	0	0	0	0	0	0	0	0	0.00236227	0	0.000247727	0	0	0.000129323	0	7.47e-05	0.000187003	0	0	0.011577	6.93e-05	0	0	0	0.000627825	0	0	0	0
Stenotrophomonas maltophilia	0.000127678	0	0.000974501	0.000336247	0.000461361	0	0.000460547	0	0.000630567	0	0	0.000144436	0.000342434	0	0.000228369	0.000611247	3.99e-05	0	0.000282287	0	0.000915192	0.00110701	0	0.000407531	5.02e-05	8.99e-05	0	0	0.00114303	0	0.000396363	0.000329625	0.000504541	0.000387968	8.66e-05	1.49e-05	0.000198691	0.00114531	0	0.000199423	0.000138533	0	0.000141293	0.000236227	0.000376695	0.000995166	0.00124704	0.000197863	0.000160231
Leptotrichia goodfellowii	0.000153214	0	0.000812084	0	0.000230681	0.000172325	0.000614062	0.000231267	0.000236463	0.000507099	0.000358102	0.00064996	0.000809389	0	8.56e-05	0	7.98e-05	0.000365297	0.000282287	0	0.000305064	0.00239852	0	0	2.51e-05	0.000359583	0.000194932	0	0.000152404	0.000157035	0.000569772	0.000329625	0.000658097	0.000775936	3.85e-05	0	0.000116877	0	0	0.000157439	0	0.00087146	0.000141293	2.62e-05	0.000878955	0	0	0	0.000160231
Gemella morbillorum	0.000102142	0	0.00048725	0	0	0.000344649	0.000307031	0	0.000748798	0	3.58e-05	0.000216653	0.00093391	0	0.000399646	7.64e-05	0	0	0	0	0.000305064	0.000184502	0	0.000163012	2.51e-05	0.000719166	0.000779727	0.000828672	0.000914425	0	0.000396363	8.24e-05	0.000131619	0	3.85e-05	0.000343596	0.000268817	0.000429492	0.000134499	0.000535293	0.000554132	0	0	7.87e-05	0.00150678	0.000142167	0	0	0.000160231
Veillonella sp. oral taxon 780	0	0	0.000974501	0.000168124	0	0.000516974	0	0	0.000315283	0.000169033	0.000286482	0	0.000529216	0.000766401	0.000570923	0	3.99e-05	0	0	0	0	0.000184502	0	0.000407531	0	0.00152823	0.00136452	0.000207168	0.000304808	0	2.48e-05	0.000247219	0.000131619	2.59e-05	0.000808493	0	5.84e-05	0.0015748	0	8.4e-05	0.000138533	0	0.000141293	0.00278223	0.000878955	0.000142167	0.000249408	0	0
Prevotella histicola nov 97.363%	0	0	0	0	0	0	0	0	0	0	0	0	0	0	0	0	0	0	0	0	0	0	0	0	0	0	0	0	0	0	0	0	0	0	0	0	0	0	0	0	0	0	0	0	0	0	0	0	0
Prevotella sp. oral taxon 317	5.11e-05	0	0.000649667	0	0	0	0	0	0.000433515	0.0020284	7.16e-05	0.000144436	9.34e-05	0	0.000399646	7.64e-05	0	0.000365297	0	0	0.00183038	0.000184502	0.000270051	0	2.51e-05	0.00107875	0.00409357	0.000207168	0.00038101	0	4.95e-05	0.0013185	0.000175492	0.000206916	0.000914367	0.000119512	5.84e-05	0	0.000470746	4.2e-05	6.93e-05	0	0	0.00010499	0.00025113	0.000142167	0.000374111	0	0
Actinomyces oris	2.55e-05	0	0.000324834	0	0	0	0.000153516	0	0.000985261	0.000338066	3.58e-05	0.000577742	3.11e-05	0	0.000228369	0	0	0.000182648	0	0	0	0.000184502	0	0.000163012	0	0.000539374	0.000194932	0.000414336	0.000152404	0	2.48e-05	0	2.19e-05	2.59e-05	0.000250248	0	3.51e-05	0	3.36e-05	3.15e-05	0	0	0.000211939	0.000892412	0	0.000142167	0	0.000395726	0.000160231
Campylobacter gracilis	5.11e-05	0.000202614	0.001949	0	0.000461361	0	0.000460547	0	0.000236463	0.000169033	0	0.00064996	0.000249043	0	0.000114185	7.64e-05	7.98e-05	0	0	0	0.000305064	0.000553506	0	0	0	0.000539374	0.00214425	0	0.000304808	0	0.000421136	0.000576844	0.000614224	0.000310374	0.000471621	0.000179268	2.34e-05	0	0	0.000115455	0	0	7.06e-05	2.62e-05	0.000125565	0	0.000623519	0.000791452	0.000961384
Leptotrichia sp. oral taxon 218	0	0	0	0	0	0.00241254	0	0	0	0	0	0	0	0	0	0	0	0	0.00112915	0.0055445	0	0	0	0	2.51e-05	0	0	0	0	0	0	0	0	0	0	0	0	0	0	0.000136447	0	0	0	0	0.00778503	0	0	0	0
Campylobacter showae	0.000153214	0	0.000812084	0	0	0	0	0	0.00102467	0	0	0.000288871	0.000124521	0	0.000428192	0	0.000119641	0.000730594	0.000141143	0	0.000915192	0.000184502	0	0	2.51e-05	8.99e-05	0.00467836	0.000207168	0.000304808	0	0.000198182	0	8.77e-05	5.17e-05	0.00131861	0.000268902	1.17e-05	0	0	1.05e-05	0.000346332	0	0	0	0	0	0.000124704	0.000197863	0
Granulicatella elegans	0	0	0.00129933	0	0	0	0.000614062	0.000231267	0.000275873	0	0.000608774	0	0.00183669	0	0.000228369	0.000152812	0	0	0.000141143	0.000142167	0.000305064	0	0.000135026	0.000163012	5.02e-05	0.00224739	0.000584795	0.000621504	0.000228606	0.000157035	0	0.000164813	0.000109683	0	0.000404247	1.49e-05	3.51e-05	0.00071582	0.000100874	0.000293886	0.000138533	0	7.06e-05	0.000288721	0.00150678	0.000853	0	0	0
Streptococcus intermedius	0.000102142	0.000506534	0.000162417	0	0	0.000516974	0.000307031	0.000231267	0.000157642	0	0.000214861	0.000288871	0.000280173	0.00015328	5.71e-05	0.000840465	0.000119641	0	0.000141143	0	0.000305064	0.000553506	0.000540103	0.000163012	7.53e-05	0.000988853	0	0	7.62e-05	0	0.000247727	0.000329625	0.000394858	0.000543155	0.000346497	0	2.34e-05	0.000286328	0.000134499	9.45e-05	6.93e-05	0	7.06e-05	0	0	0	0.00299289	0.000395726	0
Prevotella sp. oral taxon 309	2.55e-05	0	0	0.000168124	0.000461361	0	0	0	0	0	0.000322292	0	0	0.00015328	0	0	0.000438684	0	0.000705716	0.000284333	0.000305064	0	0.000405077	0.000326025	0.000150659	0	0	0	7.62e-05	0.000157035	0.000247727	0	2.19e-05	0.00134495	0	0.00112042	0.000899953	0	0.000201748	0	0.000277066	0.00043573	7.06e-05	0.000393711	0.00339026	0	0.000249408	0.000989315	0
Fusobacterium sp. oral taxon 203	0.000434105	0	0.000162417	0	0.00138408	0	0.00245625	0	0.000197052	0	0.000179051	0.00115548	0.000809389	0	0	0	7.98e-05	0.000730594	0.000282287	0.0004265	0	0.000922509	0.00135026	8.15e-05	0	0.000269687	0.00194932	0	0	0	9.91e-05	0	0	0	6.74e-05	0.000657315	0.000105189	0	0	0	0	0.00108932	0	2.62e-05	0	0	0.00224467	0	0
Porphyromonas pasteri	0.000714997	0	0	0	0	0	0	0.000231267	0	0	3.58e-05	0.000577742	0.00093391	0	0.000799292	0.000152812	0.000398804	0.000182648	0.00084686	0.00156383	0	0	0.000135026	0	0.000301318	8.99e-05	0.000194932	0.000207168	0.000838223	0.000628141	4.95e-05	0	0.000658097	0.000103458	9.62e-06	0.000373474	0.000490884	0	0.000504371	0.000640252	6.93e-05	0.00043573	7.06e-05	0.000944907	0.000125565	0.0004265	0	0	0.000320461
Eikenella corrodens	0.00022982	0	0	0.000168124	0	0.000172325	0	0	0.000551746	0	7.16e-05	0	0.000466955	0	0.000114185	0	3.99e-05	0.000182648	0.000988003	0	0	0	0.000405077	0	7.53e-05	0.000449479	0.00233918	0.000207168	0	0	0.000123864	0.000164813	0.000109683	5.17e-05	0.0033206	0.000239024	8.18e-05	0.000429492	0.000403497	0.000178431	0.000207799	0	0	2.62e-05	0.000627825	0	0	0	0
Capnocytophaga sp. oral taxon 326	2.55e-05	0	0.000324834	0.00134499	0.000230681	0	0.0019957	0	0.000354694	0.000676133	0.000179051	0.000577742	0	0.00015328	0	0	0	0.00127854	0.000141143	0	0.000305064	0	0	0	0.000125549	0.000179791	0.000584795	0.000207168	0.000152404	0.00031407	0.0002725	0.000164813	0	0	0	8.96e-05	9.35e-05	0	6.72e-05	0.000293886	0	0	0	2.62e-05	0	0	0.000124704	0	0.000320461
Treponema sp. oral taxon 231	5.11e-05	0	0.000162417	0	0	0	0	0.000231267	7.88e-05	0.000169033	3.58e-05	0	0.000155652	0	5.71e-05	0	3.99e-05	0	0.00042343	0	0.000305064	0	0	0	0.000878845	0.000539374	0.000389864	0.000207168	0	0.00031407	0.000371591	0	0.000197429	0.000155187	9.62e-06	0.000134451	8.18e-05	0	0	2.1e-05	0	0	0	0.000367464	0.000125565	0	0.0032423	0	0
Butyrivibrio sp. oral taxon 455	0.000204285	0.000202614	0	0	0	0.000516974	0.000153516	0	0	0	0.000250671	0	3.11e-05	0	0.0003711	0	0.000239282	0	0	0.000142167	0	0	0.00108021	0.000896569	0.000150659	0.000719166	0	0	0.000152404	0	0.000619318	0	0.000416795	0.000646613	0	0.000358535	0.000607761	0.000858984	0	0	0	0	0	0.000314969	0.00125565	0	0.000124704	0	0.000801154
Haemophilus sp. oral taxon 908	0	0	0.000649667	0	0	0	0	0	0.00701506	0	3.58e-05	0	0.00133861	0	0.000599469	0	0	0	0	0	0	0.000369004	0	0.000326025	0	0.00143833	0	0.00145018	0.000228606	0	0	0	0.000350985	2.59e-05	0.000153999	1.49e-05	2.34e-05	0.000429492	0	3.15e-05	0	0	0	2.62e-05	0	0	0	0	0
Prevotella sp. oral taxon 472	0	0	0.000812084	0	0	0.000172325	0.000460547	0	3.94e-05	0.000169033	3.58e-05	7.22e-05	0.000217912	0	0.000456738	0	0	0	0	0	0	0.00166052	0	0	0	0.000359583	0	0	0	0	2.48e-05	0.000247219	0.000350985	0.00263818	0.00249285	1.49e-05	3.51e-05	0	0.000336247	0.000188927	0	0	0.000211939	5.25e-05	0	0	0	0.000197863	0
Prevotella veroralis	0	0.000202614	0	0	0.000230681	0	0.00230273	0	0	0.000676133	0	0.000288871	0	0	0	0	0	0	0.000282287	0	0.00122026	0	0	0	0.000125549	0.000449479	0.00233918	0	0	0	0	0.000247219	0	0	0.000365747	0	7.01e-05	0	0	0	0	0	0	0.000288721	0	0	0	0.000593589	0.000480692
Cardiobacterium hominis	0.000178749	0.000202614	0.000649667	0.00151311	0.000230681	0.000172325	0.000307031	0.000462535	0.00122172	0.000169033	0.000501343	0.000433307	0	0	0.000199823	0	0	0	0	0	0.000305064	0.000369004	0	0	0	0	0.000194932	0	0.000152404	0	0.0002725	0.000247219	0.000263239	0.000232781	0.000163624	7.47e-05	9.35e-05	0.000429492	3.36e-05	4.2e-05	0.000207799	0	7.06e-05	0.00010499	0.000376695	0	0.000374111	0	0
Aggregatibacter segnis	5.11e-05	0	0	0	0	0.000172325	0	0	7.88e-05	0.000507099	0	0.00194988	0	0	0.000114185	0	0	0.000182648	0	0	0	0.00387454	0	0	0	0.000719166	0	0.00227885	0	0	0.000222954	0	0.000372922	0	0.00396547	0	0	0.000143164	0.000403497	0	0	0	0	0	0	0	0	0	0
Porphyromonas sp. oral taxon 275	2.55e-05	0	0	0	0	0.000172325	0	0	0	0	0	7.22e-05	0.000778259	0	0	0	3.99e-05	0	0	0	0	0	0	0	0	0.000269687	0.0107212	0.000207168	0	0	0	0	0	0	0	0	0	0	0	1.05e-05	0.00221653	0.000217865	0	0.000656185	0.00050226	0	0	0	0
SR1 [G-1] sp. oral taxon 874	0.000178749	0	0.000324834	0	0	0	0	0	0.000354694	0.000338066	0	7.22e-05	0.000249043	0	0.000256915	0	0	0.000182648	0.000282287	0	0.000305064	0.000184502	0	0	0	8.99e-05	0.00526316	0	7.62e-05	0	4.95e-05	0	0.000109683	0	0.000760368	0.00014939	0.000116877	0	0.000134499	6.3e-05	0	0.00087146	0	5.25e-05	0.000376695	0	0	0.000197863	0.000320461
Leptotrichia sp. oral taxon 498	0	0	0.00048725	0	0	0	0	0	0	0	0	0	0	0	0.000199823	0	0	0	0	0	0	0	0	0	0	0.00170802	0.000779727	0	0	0	0	0	6.58e-05	0	0.000134749	0	0	0	0	0	0	0	0	0	0.000878955	0	0	0	0
Actinomyces naeslundii	0.000102142	0	0	0	0.000230681	0	0.000153516	0.000462535	0.000748798	0	0	0.00064996	0.000591477	0	2.85e-05	0	0	0	0.000564573	0	0.000305064	0.00147602	0	0	0	0.000359583	0.000389864	0.000414336	0.000152404	0	0.000396363	0	6.58e-05	0.000181052	0.000182873	0	4.68e-05	0.000858984	3.36e-05	0.000251902	0.000484865	0	0	2.62e-05	0.000125565	0.000142167	0	0	0
Lachnoanaerobaculum saburreum	0.000255356	0	0.000324834	0.000168124	0.000461361	0.000344649	0.000153516	0	0.000197052	0	0	0.000144436	0.000124521	0	5.71e-05	0	0	0	0	0.000142167	0	0	0	0	0	8.99e-05	0.000779727	0	7.62e-05	0	0.000173409	0.000164813	0.000416795	5.17e-05	2.89e-05	5.98e-05	5.84e-05	0.000286328	3.36e-05	3.15e-05	0	0	0	7.87e-05	0.00703164	0	0.000249408	0	0.000320461
Kingella denitrificans	0	0	0.00048725	0	0	0	0	0	0.0049263	0.000169033	7.16e-05	0.000577742	0.00180556	0.00015328	8.56e-05	7.64e-05	0	0.000913242	0	0	0	0	0	0	0	0.000809061	0.000779727	0.000207168	0.000152404	0	0.000123864	0.000247219	0	5.17e-05	0	4.48e-05	0	0.000572656	0	3.15e-05	0	0	7.06e-05	0	0.000376695	0	0	0	0
Streptococcus sp. oral taxon 070	0.000740533	0	0.000162417	0	0	0	0	0.000231267	0.000118231	0	0	0	0	0	0	0	0.000119641	0.000182648	0.00254058	0	0	0	0	0	0	0	0.000389864	0.000207168	0	0	4.95e-05	0	0	0	9.62e-06	1.49e-05	7.01e-05	0	0.000168124	3.15e-05	0.00138533	0	0	5.25e-05	0	0	0	0	0.00304438
Capnocytophaga sp. oral taxon 332	0.00022982	0	0.000649667	0	0	0	0	0	7.88e-05	0.0015213	0	0	0	0	0	0	0	0.000182648	0.000141143	0	0	0	0	8.15e-05	0	0	0.00448343	0.00103584	0	0	0	0	4.39e-05	0	1.92e-05	0.000463108	2.34e-05	0	0.000134499	1.05e-05	0	0	0	0	0.000125565	0	0	0.000197863	0
Neisseria elongata	0	0	0.000324834	0	0.000230681	0	0	0	0.00291637	0.00118323	0.000179051	0	0	0	0.000199823	0.000305623	0	0.00328767	0	0	0	0	0.000405077	0	0	0	0.00136452	0	0	0	0.000148636	0	0	0	4.81e-05	4.48e-05	0	0.000143164	0	0.000304382	0.0016624	0	7.06e-05	0	0	0	0	0	0
Olsenella sp. oral taxon 807	0.000204285	0	0.00129933	0.000336247	0	0	0.00107461	0	3.94e-05	0	0.000107431	0.00064996	0.000124521	0.000613121	5.71e-05	0	0.000119641	0	0.000705716	0	0.000305064	0.000553506	0	0	7.53e-05	0.000449479	0.000779727	0	0.000152404	0	0.0002725	0.000247219	0	0	6.74e-05	1.49e-05	8.18e-05	0	6.72e-05	0	0	0.000217865	0	0	0	0	0.00199526	0	0.000320461
Streptococcus sp. Oral Taxon B66	0	0	0	0.00151311	0	0	0.000307031	0	3.94e-05	0	0.00676813	0	0	0.00015328	0	0.000152812	0.000159521	0	0	0	0	0	0	0	0.000200879	0	0	0	0	0	0	0	6.58e-05	0.000206916	0	0	0	0	0	0	0	0	0	0	0	0	0	0.000197863	0
Treponema socranskii	0.000306427	0.000101307	0.000324834	0	0.000230681	0	0.000307031	0	0.000118231	0	0	0.000288871	0.000124521	0	2.85e-05	0	0.000119641	0	0.000705716	0	0.000610128	0	0.000270051	0	2.51e-05	0.000359583	0.000389864	0.000207168	7.62e-05	0	4.95e-05	8.24e-05	0.000175492	0.000181052	5.77e-05	7.47e-05	3.51e-05	0	0.000100874	4.2e-05	0	0	0	0.00010499	0.000125565	0	0.000623519	0.000197863	0.000801154
Scardovia wiggsiae	0	0.000303921	0.000162417	0.00117687	0	0.000172325	0	0.000231267	0.000236463	0	0.000107431	0.000144436	0	0.000459841	0	7.64e-05	3.99e-05	0	0	0	0	0	0	0	0	0	0.000389864	0	7.62e-05	0	0.000148636	0	0	0	0	1.49e-05	0.000163628	0	6.72e-05	0	6.93e-05	0.000217865	0	0.000131237	0	0	0.00461404	0	0.000160231
Peptostreptococcaceae [XI][G-7] sp. oral taxon 922	0.000714997	0	0	0	0	0.000172325	0	0	0	0	0	0.0012277	3.11e-05	0	0	0	0	0	0.00169372	0	0	0	0	0	0.000401758	0	0	0	0	0	0	0	0	0	0	0	0	0	0	5.25e-05	0	0	0	0	0.000627825	0	0	0	0
TM7 [G-1] sp. oral taxon 349	7.66e-05	0	0	0	0.000692042	0.000516974	0	0	0.00208875	0	0	0	0	0	0.000513831	0	0	0	0.000988003	0	0	0	0	0	0	0	0	0	0	0	0	0	0	0	9.62e-05	0	0	0	0	0.000146943	0	0	0	0.00194231	0.00025113	0	0	0	0
TM7 [G-5] sp. oral taxon 356	0.000306427	0	0	0	0	0.000344649	0	0	0.000669977	0	3.58e-05	0	0	0	0.000314008	0	0	0	0	0	0	0	0	0	0	0.000988853	0	0	0	0	0	0	0	0	0	4.48e-05	1.17e-05	0	3.36e-05	0	0	0	0	0	0	0	0	0.000989315	0.000160231
Prevotella oulorum	2.55e-05	0	0.000649667	0	0	0	0.000307031	0	0.000157642	0	3.58e-05	0.000433307	0.000186782	0	0	0	0	0	0	0	0	0.000922509	0	0	0	0.000539374	0.000584795	0	0.000228606	0	0.000247727	0	0.000285175	5.17e-05	0.000519746	0.000239024	0.000268817	0.000143164	6.72e-05	9.45e-05	0	0	0	5.25e-05	0	0	0	0.000593589	0
Porphyromonas uenonis	0	0.00233006	0	0	0	0	0	0	0	0	0	0	0	0	0	0	0	0	0	0	0	0	0	0	0	0	0	0	0	0	0.000198182	0	0	0.00168119	0	0	1.17e-05	0	0	0	0	0	0	0	0	0	0.00187056	0.000593589	0
Prevotella sp. oral taxon 306 nov 97.972%	0	0	0	0	0	0	0	0	0	0	0	0	0	0	0	0	0	0	0	0.00142167	0	0	0	0	0	0	0	0	0	0	0	0	0	0	0	0	0	0	0	0	0	0	0	0	0	0	0.000498815	0	0
Alloprevotella rava	7.66e-05	0	0	0	0	0	0	0	0	0	0	0	0	0	0.000114185	0	7.98e-05	0	0	0	0	0	0.000135026	0	0.000276208	8.99e-05	0	0	0	0	0	0.00436753	0.000350985	0.000206916	9.62e-06	0	0	0	0.000773369	0	0	0.00130719	0	0	0	0	0	0	0
Bergeyella sp. oral taxon 900	0	0	0.000324834	0.000168124	0	0.000344649	0	0.000231267	0.000433515	0.000169033	3.58e-05	7.22e-05	0.000249043	0	0.000228369	0	3.99e-05	0	0	0.000142167	0.000305064	0	0	0	2.51e-05	8.99e-05	0.000974659	0	0.000152404	0	0.000123864	8.24e-05	0.000131619	7.76e-05	0.000202123	1.49e-05	3.51e-05	0.000143164	3.36e-05	3.15e-05	0	0	0	0	0.000376695	0	0	0	0.000160231
Propionibacterium propionicum	2.55e-05	0	0.00048725	0	0	0	0	0	0.000118231	0.000169033	0.000179051	0.00137214	0.000249043	0	0.00114185	0	0	0	0	0	0	0.000184502	0	0	0	8.99e-05	0.000194932	0.000207168	7.62e-05	0	4.95e-05	0	6.58e-05	2.59e-05	3.85e-05	4.48e-05	0.000175316	0	0	1.05e-05	0.000138533	0.000217865	0	2.62e-05	0	0.000710833	0	0	0
TM7 [G-1] sp. oral taxon 347	0	0	0.00048725	0.000336247	0.000230681	0.000172325	0.000460547	0	0.00102467	0.000507099	0	0	0	0	0	0	0	0	0	0	0	0	0	0	0	0.000179791	0.000194932	0	0	0	0.0002725	0.000247219	2.19e-05	0	0.000192498	0	8.18e-05	0	0	0.000178431	0	0	0	7.87e-05	0	0	0.000748223	0.000395726	0
Haemophilus paraphrohaemolyticus	0	0	0	0	0	0	0.000767578	0	0.000157642	0	0	0	0	0	0	0	0	0	0	0	0.000610128	0	0	0	0	0	0	0.00331469	0	0	4.95e-05	0	0	0	0	0	0	0	0	0	0	0	0	0	0	0	0.000124704	0	0
Porphyromonas sp. Oral Taxon B43	0	0	0	0	0	0	0	0	0.00094585	0	0	0.000505525	0	0	0	0	0	0	0	0	0.00122026	0	0	0	0	0.00278677	0.00623782	0	0	0	0	0	0	0	0	0	1.17e-05	0	0	0	0	0	0	2.62e-05	0.00075339	0	0	0	0
Dialister invisus	0	0	0.000162417	0.000168124	0.000230681	0.000344649	0	0	3.94e-05	0	3.58e-05	0.000361089	0.000124521	0.00015328	0.000171277	0	7.98e-05	0	0	0	0.000915192	0	0	0	7.53e-05	8.99e-05	0	0	0	0	0	0	0.000109683	0.000103458	0.000288748	7.47e-05	3.51e-05	0	0	2.1e-05	6.93e-05	0	0	0.000288721	0.000125565	0	0.000872927	0	0
Selenomonas sputigena	0.00040857	0	0.000162417	0	0	0	0	0	0.000157642	0	7.16e-05	0.000216653	0.000155652	0	0.000199823	0	7.98e-05	0	0	0	0	0	0	0	0	0.000269687	0.000194932	0	7.62e-05	0	4.95e-05	0	4.39e-05	5.17e-05	0.000125124	0.000283841	0.000374007	0	0	0	0	0	0	0.000262474	0.000125565	0	0	0	0
Aggregatibacter sp. oral taxon 513	2.55e-05	0	0.00146175	0	0	0	0	0	0	0	0	0.000288871	0	0	0	0	0	0	0	0	0	0	0	0.000163012	0	0.000269687	0.00214425	0	0.00274327	0	0	0	0	0.000232781	0.000240623	0	0	0	0	1.05e-05	0	0	7.06e-05	0	0	0	0	0	0
Peptostreptococcaceae [XI][G-7] [Eubacterium] yurii subsps. yurii & margaretiae	0.000153214	0	0.000324834	0	0	0.000172325	0.000307031	0	0	0	0	7.22e-05	0.000155652	0	0.000171277	0	0	0	0.000141143	0	0	0.000369004	0	0	0	0.000179791	0.000194932	0	7.62e-05	0	0.000173409	8.24e-05	0	2.59e-05	0.000115499	0.00014939	0.000233754	0	0	5.25e-05	0.000138533	0	0	0	0.00025113	0	0.000374111	0	0.000320461
Kingella oralis	0	0.000202614	0.00113692	0	0	0.000172325	0	0	0.000867029	0.000169033	0.000107431	7.22e-05	0.000249043	0.00030656	0.000342554	7.64e-05	0	0	0	0	0.000305064	0	0	0	0	0.000449479	0	0	0	0.000157035	9.91e-05	0	0	7.76e-05	0.000279123	0.000134451	9.35e-05	0.000429492	0.000100874	2.1e-05	0	0	0	0	0.00025113	0	0.000124704	0.000197863	0
Veillonella sp. Oral Taxon C09	7.66e-05	0	0.00048725	0	0	0	0.000307031	0.000231267	7.88e-05	0	0.000214861	7.22e-05	6.23e-05	0.00015328	0.000199823	0.000305623	0	0	0.000141143	0.000568666	0	0.000369004	0	8.15e-05	0.000150659	0	0.000584795	0.000207168	0	0	0.000247727	0	4.39e-05	5.17e-05	0.000134749	0	0.000105189	0	0.000100874	8.4e-05	0.000138533	0	0.000353232	2.62e-05	0	0.000284333	0.000249408	0.000197863	0.000160231
Capnocytophaga sp. oral taxon 336	2.55e-05	0	0.000162417	0	0.000230681	0.000172325	0	0	0.000315283	0.000338066	0.000286482	7.22e-05	9.34e-05	0	5.71e-05	0	0	0	0.000141143	0	0.000305064	0.000184502	0	0	0	0.000269687	0.00214425	0	0	0	0	0	0	0.000413832	3.85e-05	0	0	0	0	2.1e-05	0	0	0	0.000131237	0.000627825	0	0	0	0
Capnocytophaga sp. oral taxon 864	0	0	0	0	0	0	0.000153516	0	0.000275873	0	0	0.000216653	0	0	0	0	0	0	0	0	0	0	0	0	0	0	0.00116959	0	0	0	0	0.000494438	0	0	0	0	1.17e-05	0.000858984	0.000100874	7.35e-05	0	0.000217865	0	0	0	0	0.00124704	0.000593589	0
Prevotella denticola	0	0	0.00048725	0	0.000461361	0.000344649	0.00168867	0	0.000275873	0.000676133	0.000322292	7.22e-05	0.000435825	0.00030656	0.000199823	0	0	0	0	0	0.000610128	0	0	0	0.000100439	8.99e-05	0	0	7.62e-05	0.000157035	0	0	0	2.59e-05	3.85e-05	0	2.34e-05	0	0	0	0	0	0	0	0.00075339	0	0	0	0.000160231
Leptotrichia sp. oral taxon 223	5.11e-05	0.000202614	0	0.000168124	0	0	0	0	0.000354694	0	0	0.000361089	0	0	0	0	0	0	0.000141143	0	0.000305064	0.000184502	0	0	0.000125549	0.000898957	0.00214425	0	0.000152404	0.000157035	0	0.000412031	0.00063616	0.000698342	0.000307997	0	0	0	0	0	0	0	0	0	0	0	0	0	0.000961384
Parvimonas sp. oral taxon 110	5.11e-05	0.000810455	0	0	0.000230681	0	0	0	0	0.000169033	3.58e-05	0	0	0	8.56e-05	0	7.98e-05	0	0	0.000142167	0.000305064	0.000369004	0	0	0	0	0.000194932	0	0	0	2.48e-05	0	0.00063616	0.000569019	5.77e-05	0	5.84e-05	0	0	0.000104959	0	0	0	0.000419959	0	0	0.000498815	0	0.000160231
Oribacterium sp. oral taxon 078	5.11e-05	0	0.000324834	0.000336247	0	0	0.000614062	0.000231267	0.000197052	0	7.16e-05	0.000144436	0.000249043	0.00015328	8.56e-05	0	0	0	0.000141143	0	0	0.000184502	0	0	2.51e-05	0.000179791	0.000389864	0.000207168	0.000152404	0	0.000123864	0.000164813	8.77e-05	7.76e-05	7.7e-05	2.99e-05	0	0	6.72e-05	4.2e-05	0	0	0	0.00010499	0.000125565	0.000284333	0.000374111	0.000395726	0.000160231
Campylobacter sp. oral taxon 044	0.000485177	0	0.000162417	0	0	0.000172325	0	0	0	0	0	0.000577742	0	0	0	0	0	0	0.00042343	0.000142167	0	0	0	0	0	0	0	0	0	0	0	0	0	5.17e-05	0	0.00073201	0.000128565	0	6.72e-05	0	0	0.00043573	0	0	0.000125565	0	0	0	0
Bergeyella sp. oral taxon 931	0	0	0.00211142	0	0	0	0	0.000462535	0	0.000169033	7.16e-05	0	0.000715998	0.00030656	0	7.64e-05	0	0	0.000282287	0.0004265	0.000305064	0	0	0	2.51e-05	0.000179791	0	0	0.000762021	0	0	0	0.000197429	0	0.000182873	8.96e-05	1.17e-05	0.000429492	0	0	0	0	0	2.62e-05	0	0.000142167	0	0	0
Staphylococcus aureus	0	0	0	0	0	0	0	0	0.000197052	0.000338066	0	0	0	0	0	0	0	0	0	0	0	0.000184502	0	0	0	0	0	0	0.000304808	0	0	0	0	0	0.000221373	0	3.51e-05	0	0	0	0	0	0	0	0.000125565	0	0.00299289	0	0
Alloprevotella sp. oral taxon 914	0.000561783	0	0	0	0	0	0	0.000231267	0	0	0	0	0	0	0	0	0	0	0	0.0004265	0	0	0	0	0	0.000719166	0.000974659	0.000621504	0	0	2.48e-05	0	0.000416795	0	0	0.000164329	0	0	3.36e-05	0.00278142	6.93e-05	0.000217865	0	0	0	0	0	0	0
Aggregatibacter sp. oral taxon 898	2.55e-05	0	0.000324834	0	0	0	0	0	0.00141877	0.000169033	0	7.22e-05	0.000155652	0	0.000228369	0	0	0	0	0	0	0	0.000270051	0	0	0	0.000389864	0	0.000152404	0	0.000173409	0	0.000592287	0	0	0.000239024	9.35e-05	0	3.36e-05	4.2e-05	0.000277066	0	0	0	0.00025113	0	0	0	0
Actinomyces sp. oral taxon 170	5.11e-05	0	0	0	0.000230681	0.000172325	0.000307031	0.000462535	0.000472925	0.000169033	7.16e-05	0.000505525	0.000280173	0.00015328	5.71e-05	7.64e-05	0.000319043	0	0.000141143	0	0	0	0	0	0	0	0	0	0.000304808	0	0.000123864	0	6.58e-05	5.17e-05	0.000307997	0	0.000140252	0	0	5.25e-05	0	0	7.06e-05	5.25e-05	0	0	0.000623519	0	0.000160231
Propionibacterium sp. oral taxon 194	2.55e-05	0	0.000324834	0	0	0	0.000307031	0	0	0	0	0.000144436	9.34e-05	0	0	0	0	0.000182648	0	0	0.000305064	0.000184502	0	0	0	8.99e-05	0	0	7.62e-05	0	0	0.000412031	0.000241302	0	0	2.99e-05	0.000163628	0	0	0	0	0	0	0	0	0.000142167	0	0.000197863	0
Lachnospiraceae [G-3] sp. oral taxon 100	0.00063839	0	0.000162417	0	0	0	0.000153516	0	0.000118231	0	0	0	6.23e-05	0.00015328	0.000114185	0	0	0	0.00084686	0	0	0	0	8.15e-05	0	0	0.000194932	0	7.62e-05	0	4.95e-05	0	0	0	8.66e-05	1.49e-05	1.17e-05	0	3.36e-05	2.1e-05	0.000207799	0	0	0	0.000125565	0	0	0	0
Streptococcus constellatus	7.66e-05	0.000709148	0	0.000504371	0	0	0	0.000231267	0	0	0	0	6.23e-05	0	0	0	0	0	0	0	0	0	0	0	0	0.000179791	0.000194932	0.000207168	0	0	0	0.000164813	0	0	0.000250248	0	7.01e-05	0	0	6.3e-05	0	0	0	0.00060369	0.000125565	0	0.00274348	0	0
Prevotella maculosa	0	0	0.000324834	0.000168124	0	0.000172325	0	0	0.000275873	0	0.000179051	0.000216653	9.34e-05	0.00015328	5.71e-05	0	3.99e-05	0	0.00042343	0	0	0	0	0	0	0.000359583	0.000974659	0	7.62e-05	0	0.000297273	0.000164813	0	0	0.000153999	1.49e-05	1.17e-05	0.000429492	3.36e-05	0.000115455	0	0	0	5.25e-05	0.000376695	0	0.000249408	0	0.000160231
Selenomonas noxia	5.11e-05	0	0.000162417	0	0.000230681	0	0.000153516	0	0	0	0	0.000288871	0.000155652	0	8.56e-05	0	0	0.000182648	0.000141143	0	0	0	0	0	0	8.99e-05	0.000779727	0	0	0	0.0002725	8.24e-05	0.000153556	0.000206916	0.000115499	8.96e-05	5.84e-05	0	3.36e-05	5.25e-05	0	0	0	0.000236227	0.000125565	0	0.000124704	0	0.000160231
Veillonella sp. oral taxon 917	0	0	0	0	0	0	0.000921093	0	0	0	0	0	0	0.00015328	0	0	0	0	0	0	0	0	0	0.00211916	0	0	0	0	0	0	0	0.00189534	0.000592287	0	0.00054862	0	0	0	0	0	0	0	0	0	0	0	0	0	0
Aggregatibacter paraphrophilus	0	0	0.000324834	0	0	0	0	0	0.00185229	0	0	7.22e-05	6.23e-05	0	0.000114185	7.64e-05	7.98e-05	0	0	0	0	0.000553506	0.000135026	0	0	8.99e-05	0	0	0	0	0.000173409	0	4.39e-05	0.000206916	0	0	0	0	0	2.1e-05	0	0	0	0	0	0	0	0	0
Actinomyces sp. oral taxon 171	2.55e-05	0	0	0	0	0.000344649	0.000307031	0	0.000591156	0	3.58e-05	0.000288871	0.000217912	0	0	0	0	0	0.000141143	0	0.000305064	0.000184502	0	0	0	0	0	0	7.62e-05	0	2.48e-05	8.24e-05	0	2.59e-05	8.66e-05	1.49e-05	9.35e-05	0	0	0	0.000207799	0	0	0.000157484	0.000125565	0.000142167	0.00124704	0	0
Corynebacterium sp. Oral Taxon A16	2.55e-05	0	0	0	0	0	0	0	0.000315283	0.000169033	0	0	0	0.00015328	0.000199823	0	0	0.000182648	0	0	0.00122026	0.000184502	0	0	5.02e-05	0	0	0	0.000457213	0	4.95e-05	0	8.77e-05	0.000155187	0	0.000104573	0.000467508	0.000572656	0	9.45e-05	0	0	0	0	0.000125565	0	0	0	0
SR1 [G-1] sp. oral taxon 345	0.00040857	0	0	0	0	0	0	0	7.88e-05	0	0	0.000144436	6.23e-05	0.00030656	2.85e-05	0	0	0	0.000141143	0	0	0.000369004	0	0	0	0	0.000194932	0	0	0	0	8.24e-05	4.39e-05	7.76e-05	0	7.47e-05	0.000105189	0	0.000168124	0.000104959	0	0.000217865	0	7.87e-05	0	0	0.000124704	0	0.000160231
Haemophilus pittmaniae	0.000204285	0	0	0	0	0	0	0	0	0	0	0.00151657	0	0	0	0.000152812	0.000159521	0	0	0.000568666	0	0	0.000270051	0	0.000577527	0	0	0	0	0.00109925	0	0	0	2.59e-05	9.62e-06	0	0	0	0.000437122	0	0	0	0	0	0	0	0.000872927	0	0
Capnocytophaga sp. oral taxon 335	0	0	0	0	0	0	0.000307031	0	0.000118231	0	0	7.22e-05	6.23e-05	0	0.000142731	7.64e-05	0	0.000182648	0	0	0	0	0.000270051	0	7.53e-05	0.000179791	0.000194932	0	0.000533415	0.000157035	0	0	0	0.000310374	4.81e-05	0.00014939	8.18e-05	0	0	0	0	0	0	0	0	0	0	0.000197863	0.000160231
Veillonella denticariosi	0.000178749	0	0	0	0	0	0.000153516	0	3.94e-05	0	0	0	3.11e-05	0	5.71e-05	0	0	0	0	0.000142167	0	0.000369004	0	0	0.000125549	0	0	0	0	0.000157035	0.000123864	0.000247219	4.39e-05	7.76e-05	3.85e-05	0.000134451	9.35e-05	0	6.72e-05	3.15e-05	0	0	0.000141293	7.87e-05	0	0.000142167	0	0.000395726	0.000160231
Capnocytophaga sp. oral taxon 412	5.11e-05	0	0.000974501	0	0.000230681	0.000172325	0	0	0	0	0.000214861	0	0.000249043	0.00015328	0	0	0	0	0	0	0.000305064	0.000738007	0	8.15e-05	0	0	0	0	0	0	0.0002725	0	0.000460668	0	3.85e-05	0	1.17e-05	0	3.36e-05	0	0.000138533	0	0	0.000183732	0	0.000142167	0	0	0
Parvimonas sp. oral taxon 393 nov 96.660%	0.00623069	0	0	0	0	0	0	0	0	0	0	0	0	0	0	0	0	0	0	0	0	0	0	0	0	0	0	0	0	0	0	0	0	0	0	0	0	0	0	0	0	0	0	0	0	0	0	0	0
Porphyromonas sp. oral taxon 284	2.55e-05	0	0	0	0	0	0	0	0	0.0015213	3.58e-05	0	0	0	0	0	0	0	0	0	0	0	0	0	0	0	0	0	0	0	0	0	0	0	0	0.000672254	0.000385694	0	0	1.05e-05	0	0	0	0	0.000125565	0	0	0	0
Streptococcus sp. str. C300	0	0	0	0.000336247	0	0.000344649	0	0	0.000236463	0	0.000429722	0	3.11e-05	0	5.71e-05	0	0	0	0.000141143	0.000142167	0	0.000184502	0	8.15e-05	2.51e-05	0.000269687	0	0	7.62e-05	0	2.48e-05	8.24e-05	4.39e-05	0	3.85e-05	0	0.000222066	0.000286328	0	0.000346366	0	0	7.06e-05	7.87e-05	0	0.0004265	0	0	0
Selenomonas sp. oral taxon 478	0.000204285	0	0	0	0	0	0	0	0	0	0.000465533	0	0	0	0	0	0.000837488	0	0.000141143	0	0	0	0	0	5.02e-05	0	0	0	0	0	2.48e-05	8.24e-05	0	0.000594884	0	0.00043323	0.000233754	0	0	0	0	0.000217865	0	0	0	0	0.000124704	0	0
Species unresolved	0.0202753	0.141424	0.0404418	0.0628783	0.0941176	0.0275719	0.0637089	0.0612858	0.0642784	0.010311	0.0311191	0.0476638	0.0385394	0.040466	0.0584625	0.0817543	0.0658824	0.00986301	0.0475653	0.0240262	0.00854179	0.0354244	0.0780448	0.0840329	0.0575769	0.0607695	0.0148148	0.0263103	0.0347482	0.0219849	0.0759036	0.104656	0.0285175	0.0750588	0.00717056	0.109652	0.0646798	0.015748	0.00944855	0.0109683	0.0173859	0.0233115	0.0645708	0.0316281	0.0627825	0.0353995	0.0586108	0.0904234	0.0118571
[truncated: 47 more columns]

## Sheet: Detection frequencies
Class	Healthy	Healthy	Healthy	Healthy	Healthy	Healthy	Healthy	Healthy	Healthy	Healthy	Healthy	Healthy	Healthy	Healthy	Healthy	Healthy	Healthy	Healthy	Healthy	Healthy	Healthy	Healthy	Healthy	Healthy	Healthy	Healthy	Healthy	Healthy	Healthy	Healthy	Healthy	Healthy	Healthy	Healthy	JIA	JIA	JIA	JIA	JIA	JIA	JIA	JIA	JIA	JIA	JIA	JIA	JIA	JIA	JIA
ID	H1	H2	H3	H4	H5	H6	H7	H8	H9	H10	H11	H12	H13	H14	H15	H16	H17	H18	H19	H20	H21	H22	H23	H24	H25	H26	H27	H28	H29	H30	H31	H32	H33	H34	I2	I3	I4	I5	I6	I7	I8	I9	N1	N2	N3	N4	N5	N6	N7
Prevotella melaninogenica	1	1	1	1	1	1	1	1	1	1	1	1	1	1	1	1	1	1	1	1	1	1	1	1	1	1	1	1	1	1	1	1	1	1	1	1	1	1	1	1	1	1	1	1	1	1	1	1	1
Haemophilus parainfluenzae	1	1	1	1	1	1	1	1	1	1	1	1	1	1	1	1	1	1	1	1	1	1	1	1	1	1	1	1	1	1	1	1	1	1	1	1	1	1	1	1	1	1	1	1	1	1	1	1	1
Rothia mucilaginosa	1	1	1	1	1	1	1	1	1	1	1	1	1	1	1	1	1	1	1	1	1	1	1	1	1	1	1	1	1	1	1	1	1	1	1	1	1	1	1	1	1	1	1	1	1	1	1	1	1
Porphyromonas sp. oral taxon 279	1	1	1	1	1	1	1	1	1	1	1	1	1	1	1	1	1	1	1	1	1	1	1	1	1	1	1	1	1	1	1	1	1	1	1	1	1	1	1	1	1	1	1	1	1	1	1	1	1
Actinomyces odontolyticus	1	1	1	1	1	1	1	1	1	1	1	1	1	1	1	1	1	1	1	1	1	1	1	1	1	1	1	1	1	1	1	1	1	1	1	1	1	1	1	1	1	1	1	1	1	1	1	1	1
Veillonella parvula group	1	1	1	1	1	1	1	1	1	1	1	1	1	1	1	1	1	1	1	1	1	1	1	1	1	1	1	1	1	1	1	1	1	1	1	1	1	1	1	1	1	1	1	1	1	1	1	1	1
Granulicatella adiacens	1	1	1	1	1	1	1	1	1	1	1	1	1	1	1	1	1	1	1	1	1	1	1	1	1	1	1	1	1	1	1	1	1	1	1	1	1	1	1	1	1	1	1	1	1	1	1	1	1
Streptococcus parasanguinis II	1	1	1	1	1	1	1	1	1	1	1	1	1	1	1	1	1	1	1	1	1	1	1	1	1	1	1	1	1	1	1	1	1	1	1	1	1	1	1	1	1	1	1	1	1	1	1	1	1
Atopobium parvulum	1	1	1	1	1	1	1	1	1	1	1	1	1	1	1	1	1	1	1	1	1	1	1	1	1	1	1	1	1	1	1	1	1	1	1	1	1	1	1	1	1	1	1	1	1	1	1	1	1
Streptococcus mitis	1	1	1	1	1	1	1	1	1	1	1	1	1	1	1	1	1	1	1	1	1	1	1	1	1	1	1	1	1	1	1	1	1	1	1	1	1	1	1	1	1	1	1	1	1	1	1	1	1
Veillonella atypica	1	1	1	1	1	1	1	1	1	1	1	1	1	1	1	1	1	1	1	1	1	1	1	1	1	1	1	1	1	1	1	1	1	1	1	1	1	1	1	1	1	1	1	1	1	1	1	1	1
Oribacterium sinus	1	1	1	1	1	1	1	1	1	1	1	1	1	1	1	1	1	1	1	1	1	1	1	1	1	1	1	1	1	1	1	1	1	1	1	1	1	1	1	1	1	1	1	1	1	1	1	1	1
Solobacterium moorei	1	1	1	1	1	1	1	1	1	1	1	1	1	1	1	1	1	1	1	1	1	1	1	1	1	1	1	1	1	1	1	1	1	1	1	1	1	1	1	1	1	1	1	1	1	1	1	1	1
Streptococcus sp. oral taxon 431	1	1	1	1	1	1	1	1	1	1	1	1	1	1	1	1	1	1	1	1	1	1	1	1	1	1	1	1	1	1	1	1	1	1	1	1	1	1	1	1	1	1	1	1	1	1	1	1	1
Streptococcus dentisani	1	1	1	1	1	1	1	1	1	1	1	1	1	1	1	1	1	1	1	1	1	1	1	1	1	1	1	1	1	1	1	1	1	1	1	1	1	1	1	1	1	1	1	1	1	1	1	1	1
Actinomyces lingnae [NVP]	1	1	1	1	1	1	1	1	1	1	1	1	1	1	1	1	1	1	1	1	1	1	1	1	1	1	1	1	1	1	1	1	1	1	1	1	1	1	1	1	1	1	1	1	1	1	1	1	1
Campylobacter concisus	1	1	1	1	1	1	1	1	1	1	1	1	1	1	1	1	1	1	1	1	1	1	1	1	1	1	1	1	1	1	1	1	1	1	1	1	1	1	1	1	1	1	1	1	1	1	1	1	1
Streptococcus sp. oral taxon 423	1	1	1	1	1	1	1	1	1	1	1	1	1	1	1	1	1	1	1	1	1	1	1	1	1	1	1	1	1	1	1	1	1	1	1	1	1	1	1	1	1	1	1	1	1	1	1	1	1
Mogibacterium diversum	1	1	1	1	1	1	1	1	1	1	1	1	1	1	1	1	1	1	1	1	1	1	1	1	1	1	1	1	1	1	1	1	1	1	1	1	1	1	1	1	1	1	1	1	1	1	1	1	1
Streptococcus sp. oral taxon 064	1	1	1	1	1	1	1	1	1	1	1	1	1	1	1	1	1	1	1	1	1	1	1	1	1	1	1	1	1	1	1	1	1	1	1	1	1	1	1	1	1	1	1	1	1	1	1	1	1
Streptococcus parasanguinis I	1	1	1	1	1	1	1	1	1	1	1	1	1	1	1	1	1	1	1	1	1	1	1	1	1	1	1	1	1	1	1	1	1	1	1	1	1	1	1	1	1	1	1	1	1	1	1	1	1
Prevotella histicola	1	1	1	1	1	1	1	1	1	1	1	1	1	1	1	1	1	1	1	1	1	1	1	1	1	1	1	1	1	1	1	1	1	1	1	1	1	1	1	1	0	1	1	1	1	1	1	1	1
Streptococcus infantis	1	1	1	1	1	1	1	1	1	1	1	1	1	1	1	1	1	1	1	1	1	1	1	1	1	1	1	1	1	1	1	1	1	1	1	1	1	1	1	1	1	1	1	1	1	1	1	1	1
Streptococcus salivarius	1	1	1	1	1	1	1	1	1	1	1	1	1	1	1	1	1	1	1	1	1	1	1	1	1	1	1	1	1	1	1	1	1	1	1	1	1	1	1	1	1	1	1	1	1	1	1	1	1
Streptococcus australis	1	1	1	1	1	1	1	1	1	1	1	1	1	1	1	1	1	1	1	1	1	1	1	1	1	1	1	1	1	1	1	1	1	1	1	1	1	1	1	1	1	1	1	1	1	1	1	1	1
Gemella sanguinis	1	0	1	1	1	1	1	1	1	1	1	1	1	1	1	1	1	1	1	1	1	1	1	1	1	1	1	1	1	1	1	1	1	1	1	1	1	1	1	1	1	1	1	1	1	1	1	1	1
Leptotrichia hongkongensis	1	1	1	1	1	1	1	1	1	1	1	1	1	1	1	1	1	1	0	1	1	1	1	1	1	1	1	1	1	1	1	1	1	1	1	1	1	1	1	1	1	1	1	1	1	1	1	1	1
Neisseria flavescens|subflava	1	1	1	1	1	1	0	1	1	1	1	1	1	1	1	1	1	1	1	1	1	1	1	1	1	1	1	1	1	1	1	1	1	1	1	1	1	1	1	1	1	1	1	1	1	1	1	1	1
Leptotrichia sp. oral taxon 215	1	1	1	1	1	1	0	1	1	1	1	1	1	1	1	1	1	1	1	1	1	1	1	1	1	1	1	1	1	1	1	1	1	1	1	1	1	1	1	1	1	1	1	1	1	1	1	1	1
Fusobacterium periodonticum	1	1	1	0	1	1	1	1	1	1	1	1	1	1	1	1	1	1	1	1	1	1	1	1	1	1	1	1	1	1	1	1	1	1	1	1	1	1	1	1	1	1	1	1	1	1	1	1	1
Actinomyces graevenitzii	1	1	1	1	1	1	1	1	1	1	1	1	1	1	1	1	1	1	1	1	1	1	1	1	1	1	1	1	1	1	1	1	1	1	1	1	1	1	1	1	1	1	1	1	1	1	1	1	1
Prevotella pallens	1	1	1	1	1	1	1	1	1	1	1	1	1	1	1	0	1	1	1	1	1	1	1	1	1	1	1	1	1	1	1	1	1	1	1	1	1	1	1	1	1	1	1	1	1	1	1	1	1
Prevotella salivae	1	1	1	1	1	1	1	1	1	1	1	1	1	1	1	1	1	1	1	1	1	1	1	1	1	1	1	1	1	1	1	1	1	1	1	1	1	1	1	1	1	1	1	1	1	1	1	1	1
Streptococcus sp. oral taxon 066	1	1	1	1	0	1	1	1	1	1	1	1	1	1	1	1	1	1	1	1	1	1	1	1	1	1	1	1	1	1	1	1	1	1	1	1	1	1	1	1	1	1	1	1	1	1	1	1	1
Oribacterium asaccharolyticum	1	1	1	0	1	1	1	1	1	1	1	1	1	1	1	1	1	1	1	1	1	1	1	1	1	1	1	1	1	1	1	1	1	1	1	1	1	1	1	1	1	1	1	1	1	1	1	1	1
Streptococcus sanguinis	1	1	1	1	1	1	1	1	1	1	1	1	1	1	1	1	1	1	1	1	1	1	1	1	1	1	1	1	1	1	1	1	1	1	1	1	1	1	1	1	1	1	1	1	1	1	1	1	1
Lachnoanaerobaculum orale	1	1	1	1	1	1	1	1	1	1	1	1	1	1	1	1	1	1	1	1	1	1	1	1	1	1	1	0	1	1	1	1	1	1	1	1	1	1	1	1	1	1	1	1	1	1	1	1	1
Actinomyces sp. oral taxon 180	1	0	1	1	1	1	1	1	1	1	1	1	1	1	1	0	1	1	1	1	1	1	1	1	1	1	1	1	1	1	1	1	1	1	1	1	1	1	1	1	1	1	1	1	1	1	1	1	1
TM7 [G-1] sp. oral taxon 352	1	1	1	1	1	1	1	1	1	1	1	1	1	1	1	1	1	1	1	1	1	1	1	1	1	1	1	1	1	1	1	1	1	1	1	1	1	1	1	1	1	1	1	1	1	0	1	1	1
Peptostreptococcus stomatis	1	1	1	1	1	1	0	1	1	1	1	1	1	1	1	1	1	1	1	1	1	1	1	1	1	1	1	1	1	1	1	1	1	1	1	1	1	1	1	1	1	1	1	1	1	1	1	1	0
Capnocytophaga leadbetteri	1	1	1	1	1	1	1	1	1	1	1	1	1	1	1	0	1	1	1	1	1	1	1	1	1	1	1	1	1	1	1	1	1	1	1	1	1	1	1	1	1	1	1	1	1	1	0	1	1
Bergeyella sp. oral taxon 322	1	1	1	1	1	1	0	1	1	1	1	1	1	1	1	1	1	1	1	1	1	1	1	1	1	1	1	1	1	1	1	1	1	1	1	1	1	1	1	1	1	1	1	1	1	1	1	1	1
Capnocytophaga sputigena	1	0	1	1	1	1	1	1	1	1	1	1	1	1	1	1	0	1	1	1	1	1	1	0	1	1	1	1	1	1	1	1	1	1	1	1	1	1	1	1	1	1	1	1	1	1	1	1	1
Fusobacterium nucleatum subsp. polymorphum	1	1	1	0	1	0	1	1	1	1	1	1	1	1	1	1	1	1	1	1	1	1	1	0	1	1	1	1	1	1	1	1	1	1	1	1	1	1	1	1	1	1	1	1	1	1	1	1	1
Catonella morbi	1	1	1	1	1	1	1	1	1	1	1	1	1	0	1	1	1	1	1	1	0	1	1	1	1	1	1	1	1	1	1	1	1	1	1	1	1	1	1	1	1	1	1	1	1	1	1	1	1
Prevotella nanceiensis	1	1	1	1	1	1	0	1	1	1	1	1	1	1	1	1	1	1	1	1	1	1	1	1	1	1	1	1	1	1	1	0	1	1	1	1	1	1	1	1	1	1	1	1	1	1	1	1	1
Peptostreptococcaceae [XI][G-1] [Eubacterium] sulci	1	0	1	1	1	1	0	1	0	1	1	1	1	1	1	1	1	1	1	1	1	1	1	1	1	1	1	1	1	1	1	1	1	1	0	1	1	1	1	1	1	1	1	1	1	1	1	1	1
Lautropia mirabilis	1	0	1	1	1	1	0	1	1	1	1	1	1	1	1	1	1	1	1	1	1	1	1	1	1	1	1	1	1	1	1	1	1	1	1	1	1	1	1	1	1	1	1	1	1	1	1	1	0
Gemella haemolysans	1	0	1	0	1	1	1	1	1	1	1	1	1	1	1	1	0	1	1	1	1	1	1	1	1	1	1	1	1	1	1	1	1	1	1	1	1	1	1	1	1	0	1	1	1	1	1	1	1
Capnocytophaga gingivalis	1	0	1	1	0	1	1	1	1	1	1	1	1	1	1	1	1	1	1	0	1	0	1	1	1	1	1	1	1	1	1	1	1	1	1	1	1	1	1	1	1	1	1	1	1	1	1	1	1
Leptotrichia sp. oral taxon 417	1	1	1	1	1	1	0	0	1	1	1	1	1	1	1	0	1	1	1	1	1	1	1	1	1	1	1	1	1	1	1	1	1	1	1	1	1	1	1	1	1	1	1	1	1	0	1	1	1
Leptotrichia sp. oral taxon 212	1	0	1	1	1	1	1	1	1	1	1	1	1	1	1	0	0	1	1	1	1	1	1	1	1	1	1	1	1	0	1	1	1	1	1	1	1	1	1	1	1	1	0	1	1	1	1	1	1
Bacillus subtilis	1	1	1	1	1	1	1	1	1	1	1	1	1	1	1	1	1	1	1	1	1	1	1	1	1	1	1	1	1	1	1	1	1	1	1	1	1	0	1	1	0	0	1	1	1	0	1	1	1
Streptococcus sp. oral taxon 061	1	0	1	1	1	1	1	1	1	1	1	1	1	1	1	1	1	1	1	1	1	1	1	1	1	1	1	1	1	1	1	0	1	1	1	1	1	1	1	1	1	1	1	1	1	1	0	1	1
Rothia aeria	1	1	1	1	1	0	1	0	1	1	1	1	1	1	1	1	1	1	1	0	1	1	1	1	1	1	1	1	1	1	1	1	1	1	1	1	1	1	1	1	1	1	1	1	1	1	1	1	1
Lachnoanaerobaculum umeaense	1	1	1	1	1	1	1	1	1	0	1	1	1	0	1	1	1	1	1	1	0	1	1	1	1	1	1	0	1	1	1	0	1	1	1	1	1	1	1	1	1	1	1	1	1	1	1	0	1
Actinomyces sp. oral taxon 172	1	1	1	0	1	1	1	1	0	1	1	1	1	1	1	1	1	1	1	0	1	0	0	1	1	1	1	1	1	1	1	1	1	1	1	1	1	0	1	1	1	1	0	1	1	1	1	1	1
Streptococcus cristatus	1	1	1	1	0	1	1	1	1	1	1	1	1	0	1	0	0	1	1	0	1	1	1	1	1	1	1	1	1	1	1	1	1	1	1	1	1	1	1	1	1	0	1	1	1	1	1	1	0
Stomatobaculum sp. oral taxon 097	1	0	1	0	0	1	1	1	0	1	1	1	1	1	1	1	1	1	1	1	1	0	1	1	1	1	1	1	1	1	1	1	1	1	1	1	1	1	1	1	1	1	1	1	1	0	1	1	1
Streptococcus sp. oral taxon 058	1	0	1	1	0	1	1	0	1	1	1	1	1	1	1	1	0	1	1	1	1	1	0	1	1	1	1	1	1	0	1	1	1	1	1	1	1	1	1	1	1	1	1	1	1	1	1	1	1
Fusobacterium nucleatum subsp. animalis	1	1	1	1	1	0	1	0	1	1	1	1	1	1	1	1	1	1	1	1	1	1	0	1	1	1	1	0	1	1	1	1	1	1	1	1	1	1	1	1	0	0	1	1	1	0	1	1	1
TM7 [G-6] sp. oral taxon 870	1	0	1	1	0	1	0	1	1	0	1	1	1	1	1	1	0	1	1	1	1	1	1	1	1	1	1	1	1	1	1	1	1	1	1	1	1	0	1	1	1	1	1	1	1	1	1	0	1
Prevotella sp. oral taxon 313	1	1	1	1	1	1	0	1	1	1	1	0	1	1	1	1	1	0	1	1	1	0	1	1	1	1	1	1	1	1	1	1	1	1	1	1	1	1	1	1	1	1	1	1	1	1	1	1	1
Prevotella sp. oral taxon 314	1	1	1	1	1	1	0	1	1	1	1	1	1	1	1	1	1	1	1	1	1	1	0	1	1	1	1	1	1	0	1	1	1	1	1	1	1	0	1	1	1	1	1	1	1	0	1	1	1
Rothia dentocariosa	1	1	1	1	1	1	1	1	1	1	1	1	1	1	1	1	1	1	1	0	1	1	0	1	1	1	1	1	1	1	1	1	1	1	1	1	1	1	1	0	1	1	1	1	0	0	1	1	1
Abiotrophia defectiva	1	0	1	0	0	1	1	1	1	1	1	1	1	1	1	0	0	1	1	1	1	1	1	1	1	1	1	1	1	0	1	1	0	1	1	1	1	1	1	1	1	1	1	1	1	1	1	0	1
Streptococcus gordonii	1	1	1	1	1	1	1	0	1	1	1	1	1	1	1	1	0	1	1	0	1	1	0	1	1	1	1	0	1	1	1	1	1	0	1	1	1	0	1	1	0	0	1	1	1	0	1	1	1
Streptococcus vestibularis	1	1	1	1	1	1	1	0	1	0	0	0	0	1	1	1	1	1	0	1	1	1	1	1	1	1	1	1	1	1	1	1	1	1	1	1	1	1	0	1	1	0	0	1	1	1	1	1	1
TM7 [G-3] sp. oral taxon 351	1	0	1	0	1	1	1	1	1	1	1	1	1	1	1	0	1	0	1	1	1	0	1	1	1	0	1	0	1	1	1	1	1	1	1	1	1	0	1	1	1	1	1	1	1	0	1	0	1
Megasphaera micronuciformis	1	1	1	0	1	1	1	0	1	1	1	0	1	1	1	1	1	0	1	1	0	1	1	1	1	1	0	0	1	0	1	1	1	1	1	1	1	1	1	1	1	0	1	1	1	1	1	1	1
Corynebacterium durum	1	1	1	1	0	1	1	1	1	1	1	1	0	1	1	1	1	1	0	0	0	1	1	0	1	1	1	1	1	1	1	1	1	1	1	0	1	1	0	1	1	1	1	1	1	1	1	0	1
Selenomonas sp. oral taxon 136	1	1	1	1	1	1	1	1	1	0	1	1	1	1	1	0	1	1	1	1	0	1	1	1	1	1	1	0	0	0	1	1	1	1	1	1	1	1	1	0	1	1	1	1	1	1	1	1	1
Stomatobaculum longum	0	1	1	1	1	1	1	0	1	1	1	0	1	1	1	1	0	0	1	1	1	1	0	1	1	1	1	0	1	0	1	1	1	1	1	1	1	1	1	1	0	1	1	1	1	0	1	1	1
Alloprevotella sp. oral taxon 308	1	1	1	1	1	1	0	0	1	1	1	0	1	1	1	1	1	1	1	0	1	0	1	1	1	1	1	0	0	0	1	1	1	1	1	1	1	1	1	1	1	1	0	1	1	1	0	1	1
Capnocytophaga granulosa	1	0	1	1	0	0	0	1	1	1	1	1	1	1	1	0	1	1	1	1	1	1	0	0	1	1	1	1	1	0	1	1	1	1	0	1	1	1	1	1	1	0	0	1	1	1	1	1	0
Streptococcus sp. oral taxon 057	1	1	1	0	0	1	1	0	1	0	1	1	1	0	1	1	1	0	1	1	1	1	0	1	1	1	1	1	0	1	1	1	1	1	1	1	1	1	1	1	1	1	1	1	0	0	1	1	1
Streptococcus sp. oral taxon 074	1	1	1	1	1	1	1	1	1	0	1	0	1	1	1	0	1	1	0	0	1	0	1	1	1	1	1	0	1	1	1	1	1	1	1	1	1	0	1	1	0	1	1	1	1	0	1	0	1
Streptococcus oralis	1	0	0	0	0	1	0	1	1	1	1	1	1	1	1	1	0	1	1	1	1	0	0	1	1	1	1	1	1	1	0	1	1	1	1	1	1	1	1	1	1	1	1	1	1	1	0	1	1
Tannerella sp. oral taxon 286	1	0	1	1	1	1	1	0	1	1	1	1	1	0	1	0	1	0	1	0	0	1	0	0	1	1	1	1	1	0	1	1	1	1	1	1	1	1	1	1	1	1	0	1	1	1	1	1	0
Streptococcus tigurinus	1	0	1	1	0	1	1	1	1	0	1	1	1	1	1	0	1	0	1	0	1	1	0	0	0	1	1	0	1	0	1	1	1	1	1	1	1	1	1	1	1	1	1	1	1	1	1	1	1
Leptotrichia sp. oral taxon 221	0	0	0	1	1	1	0	1	1	1	0	1	1	1	1	1	1	0	1	1	0	1	1	0	1	0	1	1	1	1	1	1	1	1	1	1	1	0	1	1	0	1	1	1	1	0	1	1	0
Haemophilus sputorum	1	1	1	0	1	0	1	1	1	0	1	1	1	0	1	1	1	1	1	1	1	1	1	1	1	1	1	1	1	1	1	1	1	1	1	1	1	0	1	1	1	1	1	1	0	1	1	0	0
Leptotrichia sp. oral taxon 392	1	0	1	0	1	1	1	1	1	1	1	1	1	0	1	0	0	1	1	0	1	1	0	1	1	1	1	1	1	0	1	1	1	1	1	1	1	0	1	1	1	1	0	1	1	1	1	1	1
Actinomyces sp. oral taxon 175	1	1	1	1	0	1	1	1	1	1	1	1	1	0	1	1	0	1	0	0	1	1	1	1	1	1	1	0	1	0	0	0	1	1	1	1	1	1	1	1	0	0	1	1	1	1	1	0	1
Actinomyces sp. oral taxon 169	1	0	1	1	1	1	1	0	1	1	1	1	1	1	1	1	0	0	0	0	1	1	0	0	0	1	0	1	1	0	1	1	1	1	1	1	1	1	0	1	1	0	1	1	0	0	1	0	1
Fusobacterium sp. HOT 204	1	1	1	0	1	0	1	0	1	1	1	1	1	1	1	1	1	1	1	0	1	1	0	1	1	1	1	1	0	0	1	0	1	1	1	1	1	1	1	1	0	1	0	1	0	1	1	0	1
Leptotrichia goodfellowii	1	0	1	0	1	1	1	1	1	1	1	1	1	0	1	0	1	1	1	0	1	1	0	0	1	1	1	0	1	1	1	1	1	1	1	0	1	0	0	1	0	1	1	1	1	0	0	0	1
Prevotella sp. oral taxon 306	1	1	1	1	1	0	1	1	0	1	1	0	1	1	1	1	1	0	0	1	1	1	1	1	1	1	1	0	1	0	1	1	1	1	1	0	1	0	1	1	0	1	0	1	1	0	0	1	1
Fusobacterium nucleatum subsp. vincentii	1	1	1	0	1	1	1	0	1	1	1	0	1	0	1	0	1	1	1	1	1	1	1	0	1	1	1	1	0	1	1	1	1	1	1	1	1	0	0	1	0	0	0	1	1	1	1	1	1
Corynebacterium matruchotii	1	1	1	1	0	1	1	0	1	1	1	1	1	0	1	1	0	0	1	0	1	1	0	1	1	1	1	1	1	0	1	1	1	1	1	1	1	1	1	1	1	0	1	1	1	0	1	0	0
Actinomyces meyeri	1	1	1	1	0	1	1	0	1	1	1	0	1	1	1	1	1	0	1	1	1	1	1	0	0	1	0	1	0	0	1	1	0	1	1	1	1	1	1	1	0	1	1	1	1	1	1	1	1
Prevotella oris	1	1	1	1	1	0	1	0	1	1	0	1	1	0	1	1	0	1	1	0	1	1	0	1	0	1	1	1	1	0	1	1	1	0	1	0	1	0	1	1	1	1	1	1	1	0	1	0	1
Stenotrophomonas maltophilia	1	0	1	1	1	0	1	0	1	0	0	1	1	0	1	1	1	0	1	0	1	1	0	1	1	1	0	0	1	0	1	1	1	1	1	1	1	1	0	1	1	0	1	1	1	1	1	1	1
Gemella morbillorum	1	0	1	0	0	1	1	0	1	0	1	1	1	0	1	1	0	0	0	0	1	1	0	1	1	1	1	1	1	0	1	1	1	0	1	1	1	1	1	1	1	0	0	1	1	1	0	0	1
Streptococcus intermedius	1	1	1	0	0	1	1	1	1	0	1	1	1	1	1	1	1	0	1	0	1	1	1	1	1	1	0	0	1	0	1	1	1	1	1	0	1	1	1	1	1	0	1	0	0	0	1	1	0
Atopobium rimae	1	1	1	1	1	1	1	1	1	1	1	1	1	1	1	0	0	1	1	0	1	1	1	0	1	1	1	1	0	0	0	0	0	0	1	1	1	0	0	1	0	0	0	1	1	1	1	0	0
Porphyromonas catoniae	1	0	0	0	1	1	1	1	1	1	1	1	1	0	1	0	0	1	1	0	1	0	0	1	1	0	1	1	1	0	1	1	1	1	1	1	1	1	1	1	0	0	0	1	0	0	0	1	1
Prevotella sp. oral taxon 305	0	1	1	1	1	1	1	0	0	1	1	0	1	1	1	0	1	0	1	0	1	0	1	1	1	1	0	0	1	0	1	1	1	1	1	1	1	1	1	1	0	1	1	1	1	0	0	1	1
Leptotrichia sp. oral taxon 225	1	0	1	0	0	1	1	1	1	1	0	1	0	1	1	0	0	1	1	0	0	1	0	1	0	0	1	1	1	0	1	0	1	1	1	1	1	0	1	1	1	0	0	1	1	0	1	0	1
Campylobacter gracilis	1	1	1	0	1	0	1	0	1	1	0	1	1	0	1	1	1	0	0	0	1	1	0	0	0	1	1	0	1	0	1	1	1	1	1	1	1	0	0	1	0	0	1	1	1	0	1	1	1
Leptotrichia hofstadii	1	0	1	0	0	0	1	0	1	1	1	0	1	0	1	0	0	1	0	0	1	1	0	0	0	1	1	1	1	1	1	1	1	1	1	0	1	0	0	1	1	1	1	1	1	0	1	0	0
TM7 [G-1] sp. oral taxon 346	1	0	1	1	1	1	0	1	1	1	0	1	1	0	1	0	1	1	1	0	1	1	0	0	0	1	1	0	0	0	1	1	1	1	1	1	1	0	1	1	0	0	0	1	0	0	1	1	1
Leptotrichia wadei	1	1	1	0	1	1	1	1	1	1	1	1	1	0	1	0	0	1	0	0	0	1	1	1	1	1	1	0	0	1	1	1	1	0	1	1	1	1	1	0	0	0	1	1	0	0	1	1	1
Porphyromonas pasteri	1	0	0	0	0	0	0	1	0	0	1	1	1	0	1	1	1	1	1	1	0	0	1	0	1	1	1	1	1	1	1	0	1	1	1	1	1	0	1	1	1	1	1	1	1	1	0	0	1
Cardiobacterium hominis	1	1	1	1	1	1	1	1	1	1	1	1	0	0	1	0	0	0	0	0	1	1	0	0	0	0	1	0	1	0	1	1	1	1	1	1	1	1	1	1	1	0	1	1	1	0	1	0	0
Veillonella sp. oral taxon 780	0	0	1	1	0	1	0	0	1	1	1	0	1	1	1	0	1	0	0	0	0	1	0	1	0	1	1	1	1	0	1	1	1	1	1	0	1	1	0	1	1	0	1	1	1	1	1	0	0
Porphyromonas sp. oral taxon 930	1	0	0	0	0	1	1	1	1	1	1	0	1	0	1	1	0	1	0	0	1	1	0	1	0	1	1	1	1	1	0	1	1	1	1	1	1	0	1	1	0	1	0	1	1	1	0	0	0
Haemophilus sp. oral taxon 036	0	1	1	0	1	0	1	0	1	1	1	1	1	1	1	1	0	0	0	1	1	1	1	1	1	1	0	1	1	0	0	0	0	1	1	1	1	0	1	1	0	0	0	1	1	0	0	0	0
Leptotrichia trevisanii	1	0	1	0	1	1	0	0	1	1	1	1	0	0	1	0	0	0	0	1	1	1	0	0	0	1	1	1	1	0	1	1	1	1	1	1	1	1	0	1	0	0	0	1	1	0	1	0	0
Actinomyces naeslundii	1	0	0	0	1	0	1	1	1	0	0	1	1	0	1	0	0	0	1	0	1	1	0	0	0	1	1	1	1	0	1	0	1	1	1	0	1	1	1	1	1	0	0	1	1	1	0	0	0
Haemophilus haemolyticus	1	1	1	0	1	1	1	0	1	1	0	0	1	0	1	1	1	1	0	0	0	1	1	1	1	0	1	1	1	0	1	1	1	1	1	0	0	1	0	1	0	0	1	1	1	1	0	1	0
Selenomonas sp. oral taxon 149	1	1	1	1	0	1	0	0	1	0	1	0	1	1	1	0	0	0	1	1	0	0	1	1	1	0	1	0	1	0	1	1	1	1	1	1	1	0	0	1	1	1	1	1	0	0	0	1	0
Prevotella sp. oral taxon 317	1	0	1	0	0	0	0	0	1	1	1	1	1	0	1	1	0	1	0	0	1	1	1	0	1	1	1	1	1	0	1	1	1	1	1	1	1	0	1	1	1	0	0	1	1	1	1	0	0
Granulicatella elegans	0	0	1	0	0	0	1	1	1	0	1	0	1	0	1	1	0	0	1	1	1	0	1	1	1	1	1	1	1	1	0	1	1	0	1	1	1	1	1	1	1	0	1	1	1	1	0	0	0
Capnocytophaga sp. oral taxon 326	1	0	1	1	1	0	1	0	1	1	1	1	0	1	0	0	0	1	1	0	1	0	0	0	1	1	1	1	1	1	1	1	0	0	0	1	1	0	1	1	0	0	0	1	0	0	1	0	1
Lachnospiraceae [G-2] sp. oral taxon 096	1	0	1	0	0	1	0	0	0	0	0	0	0	1	1	0	1	0	1	1	1	0	1	0	1	1	1	1	0	1	1	1	1	1	0	0	1	0	1	1	0	1	0	1	1	0	0	0	1
Alloprevotella sp. oral taxon 473	1	0	1	0	0	0	0	0	1	1	1	1	0	1	1	0	0	0	0	0	0	1	0	1	0	1	1	1	1	0	1	1	1	0	1	1	1	0	0	1	1	1	0	1	1	1	1	1	0
Eikenella corrodens	1	0	0	1	0	1	0	0	1	0	1	0	1	0	1	0	1	1	1	0	0	0	1	0	1	1	1	1	0	0	1	1	1	1	1	1	1	1	1	1	1	0	0	1	1	0	0	0	0
Bergeyella sp. oral taxon 900	0	0	1	1	0	1	0	1	1	1	1	1	1	0	1	0	1	0	0	1	1	0	0	0	1	1	1	0	1	0	1	1	1	1	1	1	1	1	1	1	0	0	0	0	1	0	0	0	1
Aggregatibacter sp. oral taxon 458	1	0	1	0	0	0	1	0	1	0	0	1	1	0	1	0	0	1	0	0	1	1	0	1	0	1	1	1	1	1	1	1	1	1	1	1	1	0	0	0	1	0	0	1	0	0	1	0	0
Campylobacter showae	1	0	1	0	0	0	0	0	1	0	0	1	1	0	1	0	1	1	1	0	1	1	0	0	1	1	1	1	1	0	1	0	1	1	1	1	1	0	0	1	1	0	0	0	0	0	1	1	0
Prevotella sp. oral taxon 309	1	0	0	1	1	0	0	0	0	0	1	0	0	1	0	0	1	0	1	1	1	0	1	1	1	0	0	0	1	1	1	0	1	1	0	1	1	0	1	0	1	1	1	1	1	0	1	1	0
Oribacterium sp. oral taxon 078	1	0	1	1	0	0	1	1	1	0	1	1	1	1	1	0	0	0	1	0	0	1	0	0	1	1	1	1	1	0	1	1	1	1	1	1	0	0	1	1	0	0	0	1	1	1	1	1	1
Veillonella sp. Oral Taxon C09	1	0	1	0	0	0	1	1	1	0	1	1	1	1	1	1	0	0	1	1	0	1	0	1	1	0	1	1	0	0	1	0	1	1	1	0	1	0	1	1	1	0	1	1	0	1	1	1	1
Streptococcus peroris	1	0	1	1	1	0	1	1	1	0	1	1	1	1	1	1	1	0	0	0	0	0	0	1	1	1	0	0	0	0	0	1	1	0	1	1	1	0	1	1	1	1	1	1	0	1	0	0	0
Lachnoanaerobaculum saburreum	1	0	1	1	1	1	1	0	1	0	0	1	1	0	1	0	0	0	0	1	0	0	0	0	0	1	1	0	1	0	1	1	1	1	1	1	1	1	1	1	0	0	0	1	1	0	1	0	1
Actinomyces oris	1	0	1	0	0	0	1	0	1	1	1	1	1	0	1	0	0	1	0	0	0	1	0	1	0	1	1	1	1	0	1	0	1	1	1	0	1	0	1	1	0	0	1	1	0	1	0	1	1
Treponema socranskii	1	1	1	0	1	0	1	0	1	0	0	1	1	0	1	0	1	0	1	0	1	0	1	0	1	1	1	1	1	0	1	1	1	1	1	1	1	0	1	1	0	0	0	1	1	0	1	1	1
Dialister invisus	0	0	1	1	1	1	0	0	1	0	1	1	1	1	1	0	1	0	0	0	1	0	0	0	1	1	0	0	0	0	0	0	1	1	1	1	1	0	0	1	1	0	0	1	1	0	1	0	0
Alloprevotella tannerae	1	0	0	0	0	0	0	0	1	1	1	1	1	0	0	0	1	0	1	1	1	0	1	0	1	1	1	0	0	0	0	1	1	1	1	0	1	0	1	0	0	1	0	1	1	0	1	0	0
Oribacterium parvum	1	0	0	0	1	0	0	0	0	0	0	1	0	0	1	0	1	0	1	1	1	0	1	0	1	1	0	0	0	1	1	0	1	1	0	1	1	0	1	1	1	1	0	0	1	0	0	0	0
Haemophilus parahaemolyticus	0	0	1	0	1	0	1	1	1	0	0	1	1	0	0	1	0	1	1	0	1	1	1	1	1	1	1	1	1	0	1	1	1	0	1	1	0	0	0	1	0	0	0	0	0	1	1	0	0
Bacteroidales [G-2] sp. oral taxon 274	1	0	1	0	0	0	0	0	1	1	1	0	1	0	0	0	1	1	1	0	1	1	0	0	0	0	1	1	1	0	1	1	0	0	1	0	1	0	1	1	0	1	0	1	1	0	0	0	1
Butyrivibrio sp. oral taxon 455	1	1	0	0	0	1	1	0	0	0	1	0	1	0	1	0	1	0	0	1	0	0	1	1	1	1	0	0	1	0	1	0	1	1	0	1	1	1	0	0	0	0	0	1	1	0	1	0	1
Leptotrichia buccalis	1	0	1	0	0	0	1	0	1	1	0	1	1	0	1	0	0	1	1	0	1	1	0	0	0	1	1	1	1	0	1	1	1	0	1	0	0	0	0	0	0	0	0	1	1	0	1	1	0
Prevotella oulorum	1	0	1	0	0	0	1	0	1	0	1	1	1	0	0	0	0	0	0	0	0	1	0	0	0	1	1	0	1	0	1	0	1	1	1	1	1	1	1	1	0	0	0	1	0	0	0	1	0
Bergeyella sp. oral taxon 931 nov 92.946%	0	0	1	0	0	1	0	1	1	0	1	1	0	1	1	0	0	0	1	0	0	1	1	1	0	1	1	1	1	0	0	0	1	1	1	1	1	0	1	1	0	0	1	0	1	1	1	0	1
SR1 [G-1] sp. oral taxon 874	1	0	1	0	0	0	0	0	1	1	0	1	1	0	1	0	0	1	1	0	1	1	0	0	0	1	1	0	1	0	1	0	1	0	1	1	1	0	1	1	0	1	0	1	1	0	0	1	1
Propionibacterium propionicum	1	0	1	0	0	0	0	0	1	1	1	1	1	0	1	0	0	0	0	0	0	1	0	0	0	1	1	1	1	0	1	0	1	1	1	1	1	0	0	1	1	1	0	1	0	1	0	0	0
Prevotella sp. oral taxon 472	0	0	1	0	0	1	1	0	1	1	1	1	1	0	1	0	0	0	0	0	0	1	0	0	0	1	0	0	0	0	1	1	1	1	1	1	1	0	1	1	0	0	1	1	0	0	0	1	0
Actinomyces sp. oral taxon 170	1	0	0	0	1	1	1	1	1	1	1	1	1	1	1	1	1	0	1	0	0	0	0	0	0	0	0	0	1	0	1	0	1	1	1	0	1	0	0	1	0	0	1	1	0	0	1	0	1
Neisseria flava	0	0	1	0	0	0	0	1	1	1	0	1	1	0	1	0	0	0	0	1	0	1	1	0	0	1	1	0	1	0	1	0	1	0	1	1	1	1	1	1	0	0	0	0	0	0	1	0	0
Peptostreptococcaceae [XI][G-9] [Eubacterium] brachy	1	0	1	0	0	1	1	0	1	0	1	0	1	0	0	1	0	0	0	0	1	1	0	0	0	1	1	0	0	0	1	0	1	1	1	1	1	0	0	1	0	0	0	1	0	0	1	1	0
Kingella oralis	0	1	1	0	0	1	0	0	1	1	1	1	1	1	1	1	0	0	0	0	1	0	0	0	0	1	0	0	0	1	1	0	0	1	1	1	1	1	1	1	0	0	0	0	1	0	1	1	0
Veillonella denticariosi	1	0	0	0	0	0	1	0	1	0	0	0	1	0	1	0	0	0	0	1	0	1	0	0	1	0	0	0	0	1	1	1	1	1	1	1	1	0	1	1	0	0	1	1	0	1	0	1	1
Fusobacterium sp. oral taxon 203	1	0	1	0	1	0	1	0	1	0	1	1	1	0	0	0	1	1	1	1	0	1	1	1	0	1	1	0	0	0	1	0	0	0	1	1	1	0	0	0	0	1	0	1	0	0	1	0	0
Selenomonas sputigena	1	0	1	0	0	0	0	0	1	0	1	1	1	0	1	0	1	0	0	0	0	0	0	0	0	1	1	0	1	0	1	0	1	1	1	1	1	0	0	0	0	0	0	1	1	0	0	0	0
Prevotella maculosa	0	0	1	1	0	1	0	0	1	0	1	1	1	1	1	0	1	0	1	0	0	0	0	0	0	1	1	0	1	0	1	1	0	0	1	1	1	1	1	1	0	0	0	1	1	0	1	0	1
Streptococcus mutans	0	1	1	1	0	0	1	0	1	1	1	0	0	1	0	1	1	0	0	0	1	1	1	1	0	0	1	0	0	0	1	1	0	0	1	1	1	0	1	0	0	0	0	0	0	0	0	1	1
Kingella denitrificans	0	0	1	0	0	0	0	0	1	1	1	1	1	1	1	1	0	1	0	0	0	0	0	0	0	1	1	1	1	0	1	1	0	1	0	1	0	1	0	1	0	0	1	0	1	0	0	0	0
Peptostreptococcaceae [XI][G-7] [Eubacterium] yurii subsps. yurii & margaretiae	1	0	1	0	0	1	1	0	0	0	0	1	1	0	1	0	0	0	1	0	0	1	0	0	0	1	1	0	1	0	1	1	0	1	1	1	1	0	0	1	1	0	0	0	1	0	1	0	1
Lachnospiraceae [G-3] sp. oral taxon 100	1	0	1	0	0	0	1	0	1	0	0	0	1	1	1	0	0	0	1	0	0	0	0	1	0	0	1	0	1	0	1	0	0	0	1	1	1	0	1	1	1	0	0	0	1	0	0	0	0
Treponema sp. oral taxon 231	1	0	1	0	0	0	0	1	1	1	1	0	1	0	1	0	1	0	1	0	1	0	0	0	1	1	1	1	0	1	1	0	1	1	1	1	1	0	0	1	0	0	0	1	1	0	1	0	0
Olsenella sp. oral taxon 807	1	0	1	1	0	0	1	0	1	0	1	1	1	1	1	0	1	0	1	0	1	1	0	0	1	1	1	0	1	0	1	1	0	0	1	1	1	0	1	0	0	1	0	0	0	0	1	0	1
Scardovia wiggsiae	0	1	1	1	0	1	0	1	1	0	1	1	0	1	0	1	1	0	0	0	0	0	0	0	0	0	1	0	1	0	1	0	0	0	0	1	1	0	1	0	1	1	0	1	0	0	1	0	1
Streptococcus sp. oral taxon 070	1	0	1	0	0	0	0	1	1	0	0	0	0	0	0	0	1	1	1	0	0	0	0	0	0	0	1	1	0	0	1	0	0	0	1	1	1	0	1	1	1	0	0	1	0	0	0	0	1
Selenomonas noxia	1	0	1	0	1	0	1	0	0	0	0	1	1	0	1	0	0	1	1	0	0	0	0	0	0	1	1	0	0	0	1	1	1	1	1	1	1	0	1	1	0	0	0	1	1	0	1	0	1
Neisseria mucosa	1	0	0	0	0	0	0	0	0	0	1	0	1	0	1	0	0	0	0	0	1	1	0	1	1	1	1	1	1	0	0	1	0	0	1	0	1	1	0	0	0	1	1	0	0	0	0	0	0
Prevotella shahii	0	0	1	1	0	1	0	1	0	0	0	1	0	0	1	0	1	1	1	0	0	0	0	0	1	1	1	1	1	1	0	0	1	1	0	1	1	0	1	1	0	1	0	0	1	0	0	0	0
Parvimonas sp. oral taxon 110	1	1	0	0	1	0	0	0	0	1	1	0	0	0	1	0	1	0	0	1	1	1	0	0	0	0	1	0	0	0	1	0	1	1	1	0	1	0	0	1	0	0	0	1	0	0	1	0	1
Actinomyces sp. oral taxon 171	1	0	0	0	0	1	1	0	1	0	1	1	1	0	0	0	0	0	1	0	1	1	0	0	0	0	0	0	1	0	1	1	0	1	1	1	1	0	0	0	1	0	0	1	1	1	1	0	0
SR1 [G-1] sp. oral taxon 345	1	0	0	0	0	0	0	0	1	0	0	1	1	1	1	0	0	0	1	0	0	1	0	0	0	0	1	0	0	0	0	1	1	1	0	1	1	0	1	1	0	1	0	1	0	0	1	0	1
Prevotella veroralis	0	1	0	0	1	0	1	0	0	1	0	1	0	0	0	0	0	0	1	0	1	0	0	0	1	1	1	0	0	0	0	1	0	0	1	0	1	0	0	0	0	0	0	1	0	0	0	1	1
Capnocytophaga sp. oral taxon 336	1	0	1	0	1	1	0	0	1	1	1	1	1	0	1	0	0	0	1	0	1	1	0	0	0	1	1	0	0	0	0	0	0	1	1	0	0	0	0	1	0	0	0	1	1	0	0	0	0
Prevotella denticola	0	0	1	0	1	1	1	0	1	1	1	1	1	1	1	0	0	0	0	0	1	0	0	0	1	1	0	0	1	1	0	0	0	1	1	0	1	0	0	0	0	0	0	0	1	0	0	0	1
Parvimonas micra	1	0	1	1	0	1	1	0	1	0	1	0	1	1	1	0	0	0	0	0	1	0	0	0	0	0	1	0	0	0	0	0	0	0	0	1	1	1	0	1	0	0	0	0	0	0	1	1	0
Bergeyella sp. oral taxon 931	0	0	1	0	0	0	0	1	0	1	1	0	1	1	0	1	0	0	1	1	1	0	0	0	1	1	0	0	1	0	0	0	1	0	1	1	1	1	0	0	0	0	0	1	0	1	0	0	0
Capnocytophaga sp. oral taxon 335	0	0	0	0	0	0	1	0	1	0	0	1	1	0	1	1	0	1	0	0	0	0	1	0	1	1	1	0	1	1	0	0	0	1	1	1	1	0	0	0	0	0	0	0	0	0	0	1	1
Haemophilus sp. oral taxon 908	0	0	1	0	0	0	0	0	1	0	1	0	1	0	1	0	0	0	0	0	0	1	0	1	0	1	0	1	1	0	0	0	1	1	1	1	1	1	0	1	0	0	0	1	0	0	0	0	0
Streptococcus sp. str. C300	0	0	0	1	0	1	0	0	1	0	1	0	1	0	1	0	0	0	1	1	0	1	0	1	1	1	0	0	1	0	1	1	1	0	1	0	1	1	0	1	0	0	1	1	0	1	0	0	0
Prevotella scopos	1	0	0	0	0	1	0	1	0	0	0	1	0	0	0	1	1	0	1	0	1	0	0	1	0	0	1	1	0	0	0	0	1	1	0	0	1	1	1	1	0	0	0	1	0	0	0	0	0
Capnocytophaga sp. oral taxon 332	1	0	1	0	0	0	0	0	1	1	0	0	0	0	0	0	0	1	1	0	0	0	0	1	0	0	1	1	0	0	0	0	1	0	1	1	1	0	1	1	0	0	0	0	1	0	0	1	0
Leptotrichia shahii	1	0	1	0	0	0	0	0	1	0	1	0	1	0	1	0	0	1	1	0	0	1	0	0	0	1	1	1	1	0	0	0	0	0	1	0	0	0	0	0	0	0	0	0	1	0	0	0	0
Neisseria elongata	0	0	1	0	1	0	0	0	1	1	1	0	0	0	1	1	0	1	0	0	0	0	1	0	0	0	1	0	0	0	1	0	0	0	1	1	0	1	0	1	1	0	1	0	0	0	0	0	0
Aggregatibacter sp. oral taxon 898	1	0	1	0	0	0	0	0	1	1	0	1	1	0	1	0	0	0	0	0	0	0	1	0	0	0	1	0	1	0	1	0	1	0	0	1	1	0	1	1	1	0	0	0	1	0	0	0	0
Propionibacterium sp. oral taxon 194	1	0	1	0	0	0	1	0	0	0	0	1	1	0	0	0	0	1	0	0	1	1	0	0	0	1	0	0	1	0	0	1	1	0	0	1	1	0	0	0	0	0	0	0	0	1	0	1	0
Capnocytophaga sp. oral taxon 864	0	0	0	0	0	0	1	0	1	0	0	1	0	0	0	0	0	0	0	0	0	0	0	0	0	0	1	0	0	0	0	1	0	0	0	0	1	1	1	1	0	1	0	0	0	0	1	1	0
Corynebacterium sp. Oral Taxon A16	1	0	0	0	0	0	0	0	1	1	0	0	0	1	1	0	0	1	0	0	1	1	0	0	1	0	0	0	1	0	1	0	1	1	0	1	1	1	0	1	0	0	0	0	1	0	0	0	0
SR1 [G-1] sp. oral taxon 875	1	0	0	0	0	0	0	0	0	0	0	1	0	0	1	0	0	0	1	1	0	0	0	0	0	0	1	1	0	0	0	0	1	0	0	1	1	0	1	1	1	1	0	0	1	1	0	0	0
TM7 [G-1] sp. oral taxon 347	0	0	1	1	1	1	1	0	1	1	0	0	0	0	0	0	0	0	0	0	0	0	0	0	0	1	1	0	0	0	1	1	1	0	1	0	1	0	0	1	0	0	0	1	0	0	1	1	0
Porphyromonas sp. oral taxon 275	1	0	0	0	0	1	0	0	0	0	0	1	1	0	0	0	1	0	0	0	0	0	0	0	0	1	1	1	0	0	0	0	0	0	0	0	0	0	0	1	1	1	0	1	1	0	0	0	0
Neisseria sicca	0	0	1	0	0	0	0	0	1	0	0	1	0	0	1	0	0	0	0	0	0	0	1	0	0	0	0	1	1	0	1	1	0	0	1	0	0	0	1	0	1	0	0	0	0	0	0	0	0
Leptotrichia sp. oral taxon 223	1	1	0	1	0	0	0	0	1	0	0	1	0	0	0	0	0	0	1	0	1	1	0	0	1	1	1	0	1	1	0	1	1	1	1	0	0	0	0	0	0	0	0	0	0	0	0	0	1
Aggregatibacter paraphrophilus	0	0	1	0	0	0	0	0	1	0	0	1	1	0	1	1	1	0	0	0	0	1	1	0	0	1	0	0	0	0	1	0	1	1	0	0	0	0	0	1	0	0	0	0	0	0	0	0	0
Capnocytophaga sp. oral taxon 412	1	0	1	0	1	1	0	0	0	0	1	0	1	1	0	0	0	0	0	0	1	1	0	1	0	0	0	0	0	0	1	0	1	0	1	0	1	0	1	0	1	0	0	1	0	1	0	0	0
Campylobacter sp. oral taxon 044	1	0	1	0	0	1	0	0	0	0	0	1	0	0	0	0	0	0	1	1	0	0	0	0	0	0	0	0	0	0	0	0	0	1	0	1	1	0	1	0	0	1	0	0	1	0	0	0	0
Alloprevotella sp. oral taxon 914	1	0	0	0	0	0	0	1	0	0	0	0	0	0	0	0	0	0	0	1	0	0	0	0	0	1	1	1	0	0	1	0	1	0	0	1	0	0	1	1	1	1	0	0	0	0	0	0	0
Streptococcus constellatus	1	1	0	1	0	0	0	1	0	0	0	0	1	0	0	0	0	0	0	0	0	0	0	0	0	1	1	1	0	0	0	1	0	0	1	0	1	0	0	1	0	0	0	1	1	0	1	0	0
Streptococcus sp. Oral Taxon B66	0	0	0	1	0	0	1	0	1	0	1	0	0	1	0	1	1	0	0	0	0	0	0	0	1	0	0	0	0	0	0	0	1	1	0	0	0	0	0	0	0	0	0	0	0	0	0	1	0
Alloprevotella rava	1	0	0	0	0	0	0	0	0	0	0	0	0	0	1	0	1	0	0	0	0	0	1	0	1	1	0	0	0	0	0	1	1	1	1	0	0	0	1	0	0	1	0	0	0	0	0	0	0
Aggregatibacter segnis	1	0	0	0	0	1	0	0	1	1	0	1	0	0	1	0	0	1	0	0	0	1	0	0	0	1	0	1	0	0	1	0	1	0	1	0	0	1	1	0	0	0	0	0	0	0	0	0	0
Aggregatibacter sp. oral taxon 513	1	0	1	0	0	0	0	0	0	0	0	1	0	0	0	0	0	0	0	0	0	0	0	1	0	1	1	0	1	0	0	0	0	1	1	0	0	0	0	1	0	0	1	0	0	0	0	0	0
Leptotrichia sp. oral taxon 498	0	0	1	0	0	0	0	0	0	0	0	0	0	0	1	0	0	0	0	0	0	0	0	0	0	1	1	0	0	0	0	0	1	0	1	0	0	0	0	0	0	0	0	0	1	0	0	0	0
TM7 [G-1] sp. oral taxon 349	1	0	0	0	1	1	0	0	1	0	0	0	0	0	1	0	0	0	1	0	0	0	0	0	0	0	0	0	0	0	0	0	0	0	1	0	0	0	0	1	0	0	0	1	1	0	0	0	0
Selenomonas sp. oral taxon 478	1	0	0	0	0	0	0	0	0	0	1	0	0	0	0	0	1	0	1	0	0	0	0	0	1	0	0	0	0	0	1	1	0	1	0	1	1	0	0	0	0	1	0	0	0	0	1	0	0
Leptotrichia sp. oral taxon 215 nov 97.419%	1	0	0	0	0	0	0	0	1	1	0	0	0	1	0	1	1	0	0	0	0	1	0	0	1	0	0	0	0	1	1	0	0	0	0	0	0	0	0	1	0	0	0	0	0	0	0	0	0
Neisseria pharyngis	0	0	0	0	0	0	0	0	0	0	0	0	1	0	1	0	1	1	0	0	1	0	0	0	0	1	0	0	1	0	0	0	0	0	0	1	1	1	0	0	0	0	1	0	0	0	0	0	0
Porphyromonas endodontalis	1	0	0	0	0	1	0	0	0	0	0	0	0	0	0	0	0	0	0	0	0	0	0	0	1	0	1	0	0	0	0	0	0	0	0	0	1	0	0	0	0	0	0	1	0	0	0	1	0
TM7 [G-5] sp. oral taxon 356	1	0	0	0	0	1	0	0	1	0	1	0	0	0	1	0	0	0	0	0	0	0	0	0	0	1	0	0	0	0	0	0	0	0	0	1	1	0	1	0	0	0	0	0	0	0	0	1	1
Haemophilus pittmaniae	1	0	0	0	0	0	0	0	0	0	0	1	0	0	0	1	1	0	0	1	0	0	1	0	1	0	0	0	0	1	0	0	0	1	1	0	0	0	1	0	0	0	0	0	0	0	1	0	0
Porphyromonas sp. oral taxon 284	1	0	0	0	0	0	0	0	0	1	1	0	0	0	0	0	0	0	0	0	0	0	0	0	0	0	0	0	0	0	0	0	0	0	0	1	1	0	0	1	0	0	0	0	1	0	0	0	0
Porphyromonas sp. oral taxon 278	0	0	1	0	0	1	0	0	0	0	1	0	1	0	0	0	0	0	0	0	0	0	0	0	0	1	1	1	0	0	0	0	1	0	1	0	0	0	1	0	0	0	0	0	0	0	0	0	0
Haemophilus paraphrohaemolyticus	0	0	0	0	0	0	1	0	1	0	0	0	0	0	0	0	0	0	0	0	1	0	0	0	0	0	0	1	0	0	1	0	0	0	0	0	0	0	0	0	0	0	0	0	0	0	1	0	0
Corynebacterium argentoratense	0	0	0	0	0	0	1	0	0	0	0	0	0	0	0	0	0	0	0	0	0	0	0	0	0	0	0	0	1	0	1	0	0	1	0	1	1	0	0	1	1	0	0	0	1	0	0	0	0
Peptostreptococcaceae [XI][G-7] sp. oral taxon 922	1	0	0	0	0	1	0	0	0	0	0	1	1	0	0	0	0	0	1	0	0	0	0	0	1	0	0	0	0	0	0	0	0	0	0	0	0	0	0	1	0	0	0	0	1	0	0	0	0
Veillonella sp. oral taxon 917	0	0	0	0	0	0	1	0	0	0	0	0	0	1	0	0	0	0	0	0	0	0	0	1	0	0	0	0	0	0	0	1	1	0	1	0	0	0	0	0	0	0	0	0	0	0	0	0	0
Leptotrichia sp. oral taxon 218	0	0	0	0	0	1	0	0	0	0	0	0	0	0	0	0	0	0	1	1	0	0	0	0	1	0	0	0	0	0	0	0	0	0	0	0	0	0	0	1	0	0	0	0	1	0	0	0	0
Staphylococcus aureus	0	0	0	0	0	0	0	0	1	1	0	0	0	0	0	0	0	0	0	0	0	1	0	0	0	0	0	0	1	0	0	0	0	0	1	0	1	0	0	0	0	0	0	0	1	0	1	0	0
Porphyromonas uenonis	0	1	0	0	0	0	0	0	0	0	0	0	0	0	0	0	0	0	0	0	0	0	0	0	0	0	0	0	0	0	1	0	0	1	0	0	1	0	0	0	0	0	0	0	0	0	1	1	0
Actinomyces sp. oral taxon 172 nov 97.746%	0	0	0	0	0	0	0	0	0	0	0	0	0	0	0	0	0	0	0	0	0	0	0	0	1	0	0	0	0	0	0	0	0	0	0	0	0	0	1	0	0	1	0	1	1	0	0	0	0
Porphyromonas sp. Oral Taxon B43	0	0	0	0	0	0	0	0	1	0	0	1	0	0	0	0	0	0	0	0	1	0	0	0	0	1	1	0	0	0	0	0	0	0	0	0	1	0	0	0	0	0	0	1	1	0	0	0	0
Prevotella sp. oral taxon 306 nov 97.972%	0	0	0	0	0	0	0	0	0	0	0	0	0	0	0	0	0	0	0	1	0	0	0	0	0	0	0	0	0	0	0	0	0	0	0	0	0	0	0	0	0	0	0	0	0	0	1	0	0
Prevotella histicola nov 97.363%	0	0	0	0	0	0	0	0	0	0	0	0	0	0	0	0	0	0	0	0	0	0	0	0	0	0	0	0	0	0	0	0	0	0	0	0	0	0	0	0	0	0	0	0	0	0	0	0	0
Parvimonas sp. oral taxon 393 nov 96.660%	1	0	0	0	0	0	0	0	0	0	0	0	0	0	0	0	0	0	0	0	0	0	0	0	0	0	0	0	0	0	0	0	0	0	0	0	0	0	0	0	0	0	0	0	0	0	0	0	0
Species unresolved	1	1	1	1	1	1	1	1	1	1	1	1	1	1	1	1	1	1	1	1	1	1	1	1	1	1	1	1	1	1	1	1	1	1	1	1	1	1	1	1	1	1	1	1	1	1	1	1	1
Number of species detected	172	90	164	103	109	131	128	103	172	130	151	153	164	114	170	104	118	113	138	100	137	139	104	115	138	167	167	125	151	93	165	141	165	157	176	162	185	111	147	171	115	109	109	162	150	100	138	115	122
[truncated: 47 more columns]
